# Supplementary material for: The pluripotent stem cell-specific transcript ESRG is dispensable for human pluripotency
Source: PLoS Genet. 2021 May 25;17(5):e1009587. doi: 10.1371/journal.pgen.1009587 (PMC8184003; doi:10.1371/journal.pgen.1009587)
Supplement: S1 Table — (XLSX) [file pgen.1009587.s007.xlsx]

## Sheet: Table S1
S1 Table: Summarized phastCons conservation scores and proportion of singletons across lincRNAs
gene_id	gene_name	singletons	polymorphic_sites	fracSingletons	chisq	sig.level	meanCons	fracCons	bp
ENSG00000116652	DLEU2L	130	241	0.539419	0.865571	n.s.	0.250543	0.0374121	3555
ENSG00000117242	PINK1-AS	184	348	0.528736	0.998018	n.s.	0.189076	0.113887	4443
ENSG00000145063	AC062028.1	52	102	0.509804	0.917754	n.s.	0.0752432	0.0419017	4964
ENSG00000153363	LINC00467	37	75	0.493333	0.823096	n.s.	0.209341	0.0639441	27743
ENSG00000162888	C1orf147	34	61	0.557377	0.873646	n.s.	0.0889404	0.038645	2096
ENSG00000175147	TMEM51-AS1	179	346	0.517341	0.886679	n.s.	0.0469274	0.0185323	24228
ENSG00000176320	AL138899.1	38	72	0.527778	1	n.s.	0.0622796	0	1999
ENSG00000176754	LINC00303	82	142	0.577465	0.550712	n.s.	0.118132	0.0397291	4430
ENSG00000177133	PRDM16-DT	141	263	0.536122	0.90258	n.s.	0.10644	0.0808008	16584
ENSG00000177553	C1orf167-AS1	70	131	0.534351	0.978656	n.s.	0.0441258	0	1868
ENSG00000177757	FAM87B	43	88	0.488636	0.757925	n.s.	0.0528295	0	1947
ENSG00000177788	AL162595.1	82	127	0.645669	0.170694	n.s.	0.0626518	0.0024093	21583
ENSG00000179743	FLJ37453	157	258	0.608527	0.167764	n.s.	0.0810671	0.0359887	2473
ENSG00000182873	PRKCZ-AS1	59	114	0.517544	0.979352	n.s.	0.0264971	0	1875
ENSG00000186056	MATN1-AS1	161	301	0.534884	0.909096	n.s.	0.228115	0.158956	8927
ENSG00000187600	LINC02583	32	61	0.52459	1	n.s.	0.191123	0.0847407	3375
ENSG00000188004	SNHG28	50	87	0.574713	0.685745	n.s.	0.0964606	0.0480497	61478
ENSG00000197880	MDS2	57	106	0.537736	0.962483	n.s.	0.145935	0.03879	2810
ENSG00000197989	SNHG12	44	62	0.709677	0.15612	n.s.	0.0925668	0.0537857	19336
ENSG00000198358	AL354714.1	86	152	0.565789	0.641214	n.s.	0.109812	0	2136
ENSG00000198468	FLVCR1-DT	77	143	0.538462	0.929097	n.s.	0.0668695	0.0039086	6652
ENSG00000198711	SSBP3-AS1	109	250	0.436	0.11258	n.s.	0.0761742	0.0354421	2624
ENSG00000203356	LINC01562	40	75	0.533333	1	n.s.	0.152482	0	2366
ENSG00000203601	LINC00970	52	87	0.597701	0.525169	n.s.	0.089946	0.0451727	1129
ENSG00000203605	AC096543.1	29	51	0.568627	0.830538	n.s.	0.343241	0.210207	823
ENSG00000203620	AL354919.1	60	99	0.606061	0.436633	n.s.	0.112847	0.027027	2257
ENSG00000203635	AC144450.1	68	174	0.390805	0.0432497	*	0.00287286	0	409
ENSG00000203643	AC012456.1	52	98	0.530612	1	n.s.	0.030453	0	872
ENSG00000203684	IBA57-DT	31	56	0.553571	0.91095	n.s.	0.0195596	0	1040
ENSG00000203709	MIR29B2CHG	545	973	0.560123	0.259801	n.s.	0.188958	0.122171	24122
ENSG00000203729	LINC00272	32	55	0.581818	0.735874	n.s.	0.193514	0.134812	1172
ENSG00000203739	AL645568.1	58	89	0.651685	0.238036	n.s.	0.133685	0.0501837	11976
ENSG00000203804	ADAMTSL4-AS1	49	79	0.620253	0.418133	n.s.	0.097434	0.0311047	3440
ENSG00000203865	ATP1A1-AS1	29	52	0.557692	0.894911	n.s.	0.17414	0.12444	31268
ENSG00000204362	LINC02783	164	348	0.471264	0.262529	n.s.	0.0366869	0.00626662	5266
ENSG00000205054	LINC01121	57	110	0.518182	0.987966	n.s.	0.165087	0.105941	14291
ENSG00000205231	TTLL10-AS1	145	296	0.489865	0.510016	n.s.	0.0315654	0	3532
ENSG00000205837	LINC00487	30	72	0.416667	0.330152	n.s.	0.0759463	0.0397614	2012
ENSG00000213062	Z99572.1	45	89	0.505618	0.897073	n.s.	0.0921947	0.0118381	14107
ENSG00000214691	LINC01913	169	335	0.504478	0.68662	n.s.	0.221748	0.130806	10550
ENSG00000215808	LINC01139	26	50	0.52	1	n.s.	0.101455	0.00864736	14224
ENSG00000215866	LINC01356	63	127	0.496063	0.757465	n.s.	0.11813	0	5940
ENSG00000218510	LINC00339	65	113	0.575221	0.623787	n.s.	0.159336	0.0487679	13554
ENSG00000223382	LINC01778	66	134	0.492537	0.713111	n.s.	0.278334	0.215938	15648
ENSG00000223390	AL445685.1	33	58	0.568966	0.805562	n.s.	0.394098	0.200787	762
ENSG00000223522	AC093690.1	69	129	0.534884	0.974369	n.s.	0.0662293	0.0246394	3328
ENSG00000223653	AL078459.1	134	240	0.558333	0.623594	n.s.	0.226315	0.0273246	5087
ENSG00000223675	AC093117.1	88	166	0.53012	1	n.s.	0.0611419	0.00921234	2171
ENSG00000223745	CCDC18-AS1	41	70	0.585714	0.657815	n.s.	0.196033	0.0619503	34221
ENSG00000223764	LINC02593	267	532	0.50188	0.550261	n.s.	0.0727658	0.0499109	6171
ENSG00000223776	LGALS8-AS1	78	134	0.58209	0.526493	n.s.	0.0209134	0	2887
ENSG00000223823	LINC01342	68	158	0.43038	0.186814	n.s.	0.00774568	0	1620
ENSG00000223842	AL360093.1	30	61	0.491803	0.845672	n.s.	0.0383375	0	1126
ENSG00000223850	MYCNUT	47	79	0.594937	0.568259	n.s.	0.345413	0.283125	2317
ENSG00000223949	ROR1-AS1	74	135	0.548148	0.836244	n.s.	0.181145	0.0587442	8154
ENSG00000223985	LINC01874	37	63	0.587302	0.672097	n.s.	0.0140204	0	883
ENSG00000224066	AL049795.1	49	88	0.556818	0.821991	n.s.	0.24855	0.155462	1428
ENSG00000224093	BCAR3-AS1	33	61	0.540984	0.985828	n.s.	0.174641	0.147219	2751
ENSG00000224149	AC099786.2	85	149	0.57047	0.601585	n.s.	0.174527	0.113936	2203
ENSG00000224165	DNAJC27-AS1	34	58	0.586207	0.697677	n.s.	0.119498	0.0192497	20312
ENSG00000224177	LINC00570	52	91	0.571429	0.701072	n.s.	0.0469794	0.0145003	9655
ENSG00000224184	MIR3681HG	80	144	0.555556	0.752162	n.s.	0.12647	0.0730356	23290
ENSG00000224209	LINC00466	68	112	0.607143	0.395448	n.s.	0.30246	0.210105	40356
ENSG00000224238	WARS2-IT1	65	139	0.467626	0.47504	n.s.	0.185814	0.034466	2060
ENSG00000224260	AL023754.1	53	76	0.697368	0.138018	n.s.	0.0958963	0.0611702	1504
ENSG00000224286	LINC01142	47	99	0.474747	0.619849	n.s.	0.569028	0.45073	2192
ENSG00000224308	LINC01527	62	117	0.529915	1	n.s.	0.250984	0.00951427	1997
ENSG00000224358	TMCO1-AS1	82	145	0.565517	0.653877	n.s.	0.113887	0.00418605	2150
ENSG00000224407	AL136988.1	42	100	0.42	0.253486	n.s.	0.110874	0.0631681	1029
ENSG00000224459	SLC25A34-AS1	28	50	0.56	0.886405	n.s.	0.0653083	0.0312989	639
ENSG00000224481	AC245100.1	72	140	0.514286	0.929623	n.s.	0.0108404	0	6210
ENSG00000224525	AL591686.1	25	52	0.480769	0.800419	n.s.	0.097701	0	766
ENSG00000224592	MIR3659HG	29	52	0.557692	0.894911	n.s.	0.0705592	0.00686106	1166
ENSG00000224609	HSD52	67	143	0.468531	0.475197	n.s.	0.24723	0.158312	15261
ENSG00000224661	AC010907.1	34	60	0.566667	0.814455	n.s.	0.0108635	0	425
ENSG00000224687	RASAL2-AS1	77	133	0.578947	0.554269	n.s.	0.211503	0.0590768	7431
ENSG00000224699	LAMTOR5-AS1	33	60	0.55	0.925848	n.s.	0.102955	0.0386428	45623
ENSG00000224717	LEMD1-DT	96	181	0.530387	1	n.s.	0.290891	0.17227	2885
ENSG00000224718	LINC01657	53	115	0.46087	0.471606	n.s.	0.0214704	0.0066335	1809
ENSG00000224810	AL355482.1	78	147	0.530612	1	n.s.	0.187896	0.0117743	2463
ENSG00000224863	LINC01398	35	57	0.614035	0.543373	n.s.	0.0604163	0.0107898	4634
ENSG00000224870	MRPL20-AS1	169	340	0.497059	0.574137	n.s.	0.0086512	0	13919
ENSG00000224875	EML4-AS1	36	64	0.5625	0.831353	n.s.	0.429458	0.354415	838
ENSG00000224885	EIPR1-IT1	29	51	0.568627	0.830538	n.s.	0.0276172	0	256
ENSG00000224939	LINC00184	61	132	0.462121	0.443883	n.s.	0.0848837	0.0273128	2270
ENSG00000224950	AL390066.2	94	161	0.583851	0.464491	n.s.	0.0152072	0.00217202	2302
ENSG00000225006	AL929288.1	30	53	0.566038	0.839828	n.s.	0.0183512	0	746
ENSG00000225028	AC096541.1	55	119	0.462185	0.472533	n.s.	0.172427	0.141118	1807
ENSG00000225077	LINC00337	92	168	0.547619	0.811166	n.s.	0.0659868	0.0207589	4480
ENSG00000225156	AC012354.1	104	206	0.504854	0.773735	n.s.	0.3613	0.282557	1674
ENSG00000225187	AC073283.1	42	99	0.424242	0.277969	n.s.	0.445133	0.342548	832
ENSG00000225206	MIR137HG	40	63	0.634921	0.409763	n.s.	0.189731	0.137633	18186
ENSG00000225234	TRAPPC12-AS1	30	56	0.535714	1	n.s.	0.0149151	0	671
ENSG00000225285	LINC01770	34	58	0.586207	0.697677	n.s.	0.208376	0.129225	2012
ENSG00000225300	AL591623.1	79	165	0.478788	0.531702	n.s.	0.0202908	0	1960
ENSG00000225313	AL513327.1	49	89	0.550562	0.870963	n.s.	0.11687	0.0705869	8826
ENSG00000225444	LINC01867	26	53	0.490566	0.860166	n.s.	0.0431679	0	262
ENSG00000225506	CYP4A22-AS1	37	65	0.569231	0.782954	n.s.	0.0480966	0	921
ENSG00000225518	LINC01703	33	53	0.622642	0.519395	n.s.	0.185443	0.0995617	3194
ENSG00000225619	MYT1L-AS1	146	225	0.648889	0.0555632	.	0.011548	0	2009
ENSG00000225632	AL161644.1	41	75	0.546667	0.923055	n.s.	0.126389	0.070207	1111
ENSG00000225670	CADM3-AS1	175	328	0.533537	0.923267	n.s.	0.24348	0.18483	5524
ENSG00000225721	AL592166.1	23	50	0.46	0.680045	n.s.	0.331051	0.285321	1090
ENSG00000225826	LINC00626	35	63	0.555556	0.881381	n.s.	0.168392	0.0666432	5672
ENSG00000225855	RUSC1-AS1	58	106	0.54717	0.87725	n.s.	0.238992	0.143705	5894
ENSG00000225880	LINC00115	40	74	0.540541	0.971024	n.s.	0.0623903	0.0106302	1317
ENSG00000225942	LINC01875	24	56	0.428571	0.467557	n.s.	0.0151417	0	875
ENSG00000225982	AL355482.2	41	70	0.585714	0.657815	n.s.	0.0620908	0.00611354	1145
ENSG00000226026	AC092802.1	155	313	0.495208	0.566912	n.s.	0.104967	0	6960
ENSG00000226029	LINC01772	121	224	0.540179	0.863595	n.s.	0.0343254	0	3245
ENSG00000226041	AC010745.1	28	57	0.491228	0.852748	n.s.	0.0575206	0.00539447	1483
ENSG00000226053	LINC01776	87	153	0.568627	0.612752	n.s.	0.0650112	0	2229
ENSG00000226167	AP4B1-AS1	79	126	0.626984	0.252054	n.s.	0.419095	0.314879	1734
ENSG00000226235	LEMD1-AS1	94	182	0.516484	0.931127	n.s.	0.0846419	0.0384754	2781
ENSG00000226252	AL135960.1	133	237	0.561181	0.592743	n.s.	0.214749	0.137265	4036
ENSG00000226374	LINC01345	71	150	0.473333	0.504882	n.s.	0.0202357	0.00491772	5287
ENSG00000226419	SLC16A1-AS1	43	78	0.551282	0.882925	n.s.	0.122101	0.0312686	21843
ENSG00000226476	LINC01748	42	97	0.43299	0.33222	n.s.	0.0752949	0.0264841	51918
ENSG00000226486	LINC01035	41	77	0.532468	1	n.s.	0.0371537	0	2095
ENSG00000226488	LINC01824	50	88	0.568182	0.732776	n.s.	0.0477994	0.015103	6555
ENSG00000226526	AL049569.1	25	54	0.462963	0.679754	n.s.	0.221723	0.121069	636
ENSG00000226754	AL606760.1	45	85	0.529412	1	n.s.	0.199006	0.105611	4081
ENSG00000226759	DAB1-AS1	47	83	0.566265	0.758582	n.s.	0.204718	0.149061	21736
ENSG00000226828	LINC02774	58	120	0.483333	0.649219	n.s.	0.161485	0.0580769	2600
ENSG00000226833	AC092164.1	71	133	0.533835	0.982878	n.s.	0.0592642	0.0087555	24556
ENSG00000226835	ARHGAP29-AS1	22	54	0.407407	0.370756	n.s.	0.0902418	0.0265144	10598
ENSG00000226849	AL109811.1	96	172	0.55814	0.6931	n.s.	0.0885667	0.046607	2682
ENSG00000226891	LINC01359	110	209	0.526316	1	n.s.	0.14046	0.028886	24614
ENSG00000226994	AC012593.1	40	62	0.645161	0.368037	n.s.	0.12599	0.0292694	32013
ENSG00000227006	AL136988.2	29	50	0.58	0.76649	n.s.	0.100925	0.0264151	1325
ENSG00000227007	LINC01247	150	271	0.553506	0.659156	n.s.	0.100725	0.0485294	2040
ENSG00000227016	LINC02796	49	87	0.563218	0.77335	n.s.	0.0335528	0	1382
ENSG00000227047	AC012065.1	34	61	0.557377	0.873646	n.s.	0.123295	0	190
ENSG00000227061	AC079779.1	177	311	0.569132	0.435552	n.s.	0.0310394	0.00253968	3150
ENSG00000227066	Z98257.1	45	84	0.535714	0.998328	n.s.	0.0392166	0	5920
ENSG00000227082	LINC02798	308	554	0.555957	0.465382	n.s.	0.0780656	0.00393082	19080
ENSG00000227210	AC079145.1	34	65	0.523077	1	n.s.	0.184924	0.109116	2951
ENSG00000227290	LINC01364	29	52	0.557692	0.894911	n.s.	0.307585	0.161957	920
ENSG00000227292	AC009229.1	28	62	0.451613	0.573667	n.s.	0.0493189	0	417
ENSG00000227373	RABGAP1L-DT	40	78	0.512821	0.970003	n.s.	0.158234	0.0548133	13847
ENSG00000227533	SLC2A1-AS1	38	73	0.520548	1	n.s.	0.0864066	0.0124132	7492
ENSG00000227579	AL136114.1	44	105	0.419048	0.23559	n.s.	0.171741	0.0849332	16095
ENSG00000227589	AL136528.1	22	52	0.423077	0.460251	n.s.	0.00574536	0	754
ENSG00000227630	LINC01132	148	250	0.592	0.280886	n.s.	0.160987	0.0914201	6760
ENSG00000227718	AC016730.1	29	57	0.508772	0.971322	n.s.	0.0815922	0.0238262	1427
ENSG00000227741	AL121987.2	43	82	0.52439	1	n.s.	0.360926	0.187579	1578
ENSG00000227764	LINC01693	67	127	0.527559	1	n.s.	0.0799099	0.00356534	12902
ENSG00000227811	INKA2-AS1	76	146	0.520548	0.993205	n.s.	0.135452	0.0752033	5412
ENSG00000227938	AC104695.1	39	67	0.58209	0.691393	n.s.	0.0297466	0	730
ENSG00000227947	LINC01738	39	70	0.557143	0.854753	n.s.	0.402553	0.276523	1461
ENSG00000227953	LINC01341	109	233	0.467811	0.337292	n.s.	0.0926063	0.0410394	18202
ENSG00000227959	AL451042.2	34	64	0.53125	1	n.s.	0.144697	0.0586283	904
ENSG00000227963	RBM15-AS1	78	140	0.557143	0.741422	n.s.	0.104666	0.0325546	2611
ENSG00000228013	IL6R-AS1	52	102	0.509804	0.917754	n.s.	0.0949402	0.0318907	1756
ENSG00000228035	NGF-AS1	90	190	0.473684	0.446352	n.s.	0.173701	0.103065	2610
ENSG00000228044	AL160408.1	58	109	0.53211	1	n.s.	0.157331	0.0360754	3659
ENSG00000228058	LINC01736	51	103	0.495146	0.78508	n.s.	0.036018	0	3285
ENSG00000228060	PABPC4-AS1	42	78	0.538462	0.98236	n.s.	0.332346	0.274542	1803
ENSG00000228105	LINC01757	31	58	0.534483	1	n.s.	0.0604187	0	1101
ENSG00000228127	LINC01649	41	68	0.602941	0.557933	n.s.	0.458173	0.317919	11742
ENSG00000228140	AL031283.1	182	345	0.527536	1	n.s.	0.152795	0.0491352	6533
ENSG00000228192	AL512353.1	154	322	0.478261	0.352554	n.s.	0.149281	0.0741971	5418
ENSG00000228203	RNF144A-AS1	130	227	0.572687	0.47802	n.s.	0.12974	0.0721187	30325
ENSG00000228215	LINC02770	86	189	0.455026	0.290575	n.s.	0.041354	0.00809604	3582
ENSG00000228262	LINC01320	41	77	0.532468	1	n.s.	0.134547	0.0426912	49940
ENSG00000228309	LINC01350	37	71	0.521127	1	n.s.	0.0701436	0.00161938	15438
ENSG00000228382	ITPKB-IT1	28	58	0.482759	0.792747	n.s.	0.107474	0.0382253	1465
ENSG00000228397	LINC01635	33	51	0.647059	0.417834	n.s.	0.040237	0	6246
ENSG00000228496	AC106875.1	30	64	0.46875	0.677454	n.s.	0.0350259	0	1701
ENSG00000228536	LYPLAL1-AS1	68	126	0.539683	0.928493	n.s.	0.0426676	0	9829
ENSG00000228560	AL513323.1	31	62	0.5	0.900625	n.s.	0.0801609	0	1063
ENSG00000228606	AL139011.1	47	77	0.61039	0.480527	n.s.	0.375108	0.294536	2251
ENSG00000228613	AC141930.1	23	67	0.343284	0.0946871	.	0.0135169	0	503
ENSG00000228625	AL451047.1	35	53	0.660377	0.352031	n.s.	0.198181	0.0036855	814
ENSG00000228697	AL023755.1	96	181	0.530387	1	n.s.	0.135252	0.0199133	8537
ENSG00000228734	AC096543.2	36	62	0.580645	0.717605	n.s.	0.106263	0.0279395	859
ENSG00000228750	LINC01672	64	127	0.503937	0.834966	n.s.	0.130698	0.0476402	4513
ENSG00000228784	LINC00954	176	326	0.539877	0.823947	n.s.	0.123082	0.0433883	28026
ENSG00000228794	LINC01128	322	621	0.518519	0.853236	n.s.	0.0494965	0.00115718	57035
ENSG00000228830	AL160408.2	49	74	0.662162	0.248945	n.s.	0.985102	0.972583	693
ENSG00000228838	AL355483.1	32	54	0.592593	0.676319	n.s.	0.236627	0.140741	675
ENSG00000228863	AL121985.1	44	92	0.478261	0.664946	n.s.	0.121509	0.00868336	9904
ENSG00000228876	AC010745.2	28	54	0.518519	1	n.s.	0.089467	0.0243022	7201
ENSG00000228917	NECTIN4-AS1	46	65	0.707692	0.149606	n.s.	0.196115	0.146979	1109
ENSG00000228918	LINC01344	78	135	0.577778	0.56043	n.s.	0.174254	0.0867652	8183
ENSG00000228925	AC016722.2	56	108	0.518519	0.992388	n.s.	0.106437	0	126
ENSG00000228971	LINC02607	101	174	0.58046	0.47318	n.s.	0.106798	0.0358248	17446
ENSG00000228999	AC096570.1	48	64	0.75	0.0778428	.	0.107951	0.0527935	16574
ENSG00000229021	AL450992.1	139	257	0.540856	0.838537	n.s.	0.0713996	0.0150888	4109
ENSG00000229051	LINC01788	70	154	0.454545	0.343063	n.s.	0.065949	0.0245037	5591
ENSG00000229162	RUNX3-AS1	32	51	0.627451	0.506807	n.s.	0.0475951	0.0134146	820
ENSG00000229191	AL358473.1	95	156	0.608974	0.292357	n.s.	0.187825	0.0934423	5993
ENSG00000229372	SZT2-AS1	28	53	0.528302	1	n.s.	0.677093	0.620887	699
ENSG00000229388	LINC01715	32	53	0.603774	0.618051	n.s.	0.0650366	0.0289634	1312
ENSG00000229393	AL139246.4	25	58	0.431034	0.470792	n.s.	0.00439689	0	514
ENSG00000229400	CNIH3-AS1	32	58	0.551724	0.918531	n.s.	0.184546	0.119474	837
ENSG00000229537	LINC01739	23	50	0.46	0.680045	n.s.	0.40891	0.303716	2960
ENSG00000229621	LINC01822	101	192	0.526042	1	n.s.	0.222938	0.152861	7811
ENSG00000229692	SOS1-IT1	43	76	0.565789	0.778357	n.s.	0.0907767	0	748
ENSG00000229699	AL161636.1	77	151	0.509934	0.875044	n.s.	0.0445324	0.0124224	2254
ENSG00000229727	AC013460.1	89	165	0.539394	0.905292	n.s.	0.133178	0.0729211	21297
ENSG00000229821	AC103925.1	30	62	0.483871	0.787775	n.s.	0.0946057	0.0557717	771
ENSG00000229913	AL360295.1	84	139	0.604317	0.353352	n.s.	0.103164	0.0372807	1824
ENSG00000229951	FLJ31356	207	396	0.522727	0.969005	n.s.	0.0263346	0	1094
ENSG00000229953	AL590666.2	34	56	0.607143	0.585299	n.s.	0.40693	0.329815	758
ENSG00000229956	ZRANB2-AS2	225	433	0.51963	0.907359	n.s.	0.150662	0.0539193	38502
ENSG00000230005	SNAP47-AS1	61	107	0.570093	0.677795	n.s.	0.0207155	0	1708
ENSG00000230023	LINC02800	63	126	0.5	0.797266	n.s.	0.0485614	0.00432666	1849
ENSG00000230090	AC108025.1	38	70	0.542857	0.959061	n.s.	0.0415637	0.00234558	3837
ENSG00000230368	FAM41C	53	116	0.456897	0.439219	n.s.	0.151799	0	2757
ENSG00000230427	ALG14-AS1	33	63	0.52381	1	n.s.	0.092531	0.0291971	1096
ENSG00000230434	LINC01650	32	50	0.64	0.454488	n.s.	0.0373429	0.0122346	2779
ENSG00000230461	PROX1-AS1	203	402	0.504975	0.660605	n.s.	0.143009	0.0785716	45169
ENSG00000230523	LINC01756	85	149	0.57047	0.601585	n.s.	0.0491308	0.00512104	2148
ENSG00000230550	ERLNC1	39	97	0.402062	0.18197	n.s.	0.0934844	0.047638	5017
ENSG00000230587	LINC02580	35	59	0.59322	0.651558	n.s.	0.129011	0.0437973	4361
ENSG00000230615	AL139220.2	142	254	0.559055	0.602732	n.s.	0.158584	0.0224467	20983
ENSG00000230628	AL160408.3	125	226	0.553097	0.698859	n.s.	0.141266	0.0468575	3564
ENSG00000230630	DNM3OS	51	90	0.566667	0.740155	n.s.	0.641947	0.489758	5907
ENSG00000230699	AL645608.2	115	229	0.502183	0.722533	n.s.	0.0215225	0	3043
ENSG00000230704	AL021940.1	25	64	0.390625	0.246963	n.s.	0.0807208	0.0206795	677
ENSG00000230730	AC074011.1	25	50	0.5	0.929366	n.s.	0.0498532	0.0180851	940
ENSG00000230737	AC106870.2	32	53	0.603774	0.618051	n.s.	0.0257331	0	1806
ENSG00000230768	LINC01676	59	82	0.719512	0.0804204	.	0.0365376	0.00632726	17069
ENSG00000230798	FOXD3-AS1	39	57	0.684211	0.247118	n.s.	0.202409	0.13073	2945
ENSG00000230817	LINC01362	52	104	0.5	0.826872	n.s.	0.0989577	0.0182556	3944
ENSG00000230864	AC099567.1	35	62	0.564516	0.823045	n.s.	0.0458937	0	931
ENSG00000230937	MIR205HG	34	70	0.485714	0.778155	n.s.	0.155792	0.0763755	15031
ENSG00000230952	AC099344.1	37	71	0.521127	1	n.s.	0.0417721	0	373
ENSG00000231031	LINC01804	70	148	0.472973	0.505104	n.s.	0.123948	0.0143247	4398
ENSG00000231057	AC096637.2	53	151	0.350993	0.0131092	*	0.087054	0	3424
ENSG00000231064	AC234582.1	67	111	0.603604	0.420441	n.s.	0.494778	0.436862	4308
ENSG00000231105	ECE1-AS1	86	160	0.5375	0.929399	n.s.	0.0698631	0.0190736	4404
ENSG00000231128	AL137856.1	33	58	0.568966	0.805562	n.s.	0.272621	0.122506	2155
ENSG00000231163	CSMD2-AS1	46	90	0.511111	0.942237	n.s.	0.0882846	0.0303876	18626
ENSG00000231175	LINC01720	79	165	0.478788	0.531702	n.s.	0.0225117	0	2216
ENSG00000231204	AC011752.1	32	52	0.615385	0.561433	n.s.	0.127692	0.0611403	9699
ENSG00000231246	LINC02884	30	51	0.588235	0.714529	n.s.	0.120223	0.0493604	8833
ENSG00000231252	AC099792.1	155	284	0.545775	0.755923	n.s.	0.0845199	0.0463149	14423
ENSG00000231312	MAP4K3-DT	126	232	0.543103	0.821188	n.s.	0.107704	0.0322382	35703
ENSG00000231365	WARS2-AS1	89	157	0.566879	0.623675	n.s.	0.120934	0.0185252	16734
ENSG00000231367	LINC02613	56	89	0.629213	0.337438	n.s.	0.0875334	0.00373675	13113
ENSG00000231407	GORAB-AS1	69	131	0.526718	1	n.s.	0.286056	0.180081	7641
ENSG00000231437	LINC01750	22	53	0.415094	0.413786	n.s.	0.170544	0.0959596	4752
ENSG00000231532	LINC01249	84	160	0.525	1	n.s.	0.0375576	0.00969373	7118
ENSG00000231605	LINC01363	54	107	0.504673	0.865319	n.s.	0.117322	0.00906879	4521
ENSG00000231630	AL592464.1	31	61	0.508197	0.960177	n.s.	0.00364336	0	429
ENSG00000231663	COA6-AS1	32	65	0.492308	0.838901	n.s.	0.0359183	0	575
ENSG00000231666	LINC01704	54	106	0.509434	0.910182	n.s.	0.0183407	0	9624
ENSG00000231691	AL592114.3	25	53	0.471698	0.738902	n.s.	0.316506	0.186688	2539
ENSG00000231718	LINC02789	82	165	0.49697	0.719807	n.s.	0.0788789	0.0087108	2296
ENSG00000231768	LINC01354	83	156	0.532051	0.991839	n.s.	0.103694	0.0330168	16325
ENSG00000231789	PIK3CD-AS2	30	59	0.508475	0.96566	n.s.	0.041508	0	939
ENSG00000231814	LINC00210	62	107	0.579439	0.602927	n.s.	0.182004	0.151838	2068
ENSG00000231826	LINC01819	135	280	0.482143	0.431997	n.s.	0.159794	0.0745734	17580
ENSG00000231871	IPO9-AS1	37	62	0.596774	0.618274	n.s.	0.462492	0.341324	1752
ENSG00000231877	AL359551.1	86	181	0.475138	0.472943	n.s.	0.0869634	0.0282759	2900
ENSG00000231918	AC007402.1	183	311	0.588424	0.251652	n.s.	0.188271	0.0421986	8460
ENSG00000231948	HS1BP3-IT1	27	60	0.45	0.572426	n.s.	0.500067	0.406406	999
ENSG00000231987	LINC01787	66	124	0.532258	1	n.s.	0.0678114	0	1994
ENSG00000231999	LRRC8C-DT	171	312	0.548077	0.70752	n.s.	0.203866	0.123524	24044
ENSG00000232044	SILC1	75	142	0.528169	1	n.s.	0.0412979	0.0128588	50627
ENSG00000232057	AC093390.1	140	273	0.512821	0.841875	n.s.	0.00798467	0	587
ENSG00000232100	LINC01653	46	92	0.5	0.845083	n.s.	0.0442841	0	1728
ENSG00000232284	GNG12-AS1	82	159	0.515723	0.933868	n.s.	0.231354	0.151876	5544
ENSG00000232298	GRHL3-AS1	35	59	0.59322	0.651558	n.s.	0.0838516	0.0221963	856
ENSG00000232347	AL390728.5	24	52	0.461538	0.679955	n.s.	0.192901	0.00283286	706
ENSG00000232436	AL360013.2	27	50	0.54	1	n.s.	0.221213	0.0272615	807
ENSG00000232444	AC010745.4	25	57	0.438596	0.518619	n.s.	0.056295	0.0105844	2173
ENSG00000232453	LINC02777	109	174	0.626437	0.173256	n.s.	0.151034	0.0437797	12403
ENSG00000232537	AC092810.3	35	92	0.380435	0.121505	n.s.	0.230167	0.165157	12146
ENSG00000232586	KIAA1614-AS1	60	102	0.588235	0.548682	n.s.	0.117601	0.0736111	1440
ENSG00000232628	AC092809.2	27	60	0.45	0.572426	n.s.	0.0572368	0	2369
ENSG00000232811	AL360270.1	79	129	0.612403	0.324	n.s.	0.352117	0.27554	2359
ENSG00000232825	AL445433.2	80	147	0.544218	0.865529	n.s.	0.171549	0.124142	7870
ENSG00000232860	SMG7-AS1	73	118	0.618644	0.31325	n.s.	0.152231	0.0430376	6018
ENSG00000232892	RGS5-AS1	69	140	0.492857	0.707839	n.s.	0.149136	0.0751994	2633
ENSG00000232995	RGS5	29	64	0.453125	0.574764	n.s.	0.136276	0.0489489	6660
ENSG00000233008	LINC01725	115	189	0.608466	0.244379	n.s.	0.191979	0.0890973	14501
ENSG00000233029	AC244453.2	55	111	0.495495	0.775462	n.s.	0.0725247	0.0112899	3543
ENSG00000233030	AC243772.2	59	110	0.536364	0.972083	n.s.	0.0796065	0.0152413	3543
ENSG00000233061	TTLL7-IT1	92	151	0.609272	0.299414	n.s.	0.262219	0.0592263	2921
ENSG00000233184	AC093157.1	109	189	0.57672	0.485622	n.s.	0.107468	0.0478567	33663
ENSG00000233203	DHCR24-DT	40	66	0.606061	0.54769	n.s.	0.124447	0.03386	1772
ENSG00000233234	AL592464.2	25	54	0.462963	0.679754	n.s.	0.00677595	0	607
ENSG00000233290	AL157944.1	44	90	0.488889	0.755786	n.s.	0.261102	0.137062	13928
ENSG00000233296	TMEM18-DT	67	132	0.507576	0.866447	n.s.	0.0281851	0.00606175	5279
ENSG00000233304	LINC01346	38	89	0.426966	0.322837	n.s.	0.0306295	0.00421217	6410
ENSG00000233332	AL122008.3	65	105	0.619048	0.343738	n.s.	0.0333714	0.0069646	1723
ENSG00000233355	CHRM3-AS2	127	221	0.574661	0.46519	n.s.	0.0894547	0.0424518	13427
ENSG00000233396	LINC01719	33	58	0.568966	0.805562	n.s.	0.0430726	0	19433
ENSG00000233399	LINC01648	55	99	0.555556	0.813875	n.s.	0.064181	0.00987492	1519
ENSG00000233410	LINC01222	62	99	0.626263	0.322101	n.s.	0.0311821	0	1785
ENSG00000233427	AL009181.1	34	69	0.492754	0.832399	n.s.	0.0928286	0.0248848	1085
ENSG00000233431	LINC02596	20	57	0.350877	0.1467	n.s.	0.0301559	0	821
ENSG00000233478	AL031280.1	64	125	0.512	0.917204	n.s.	0.0535153	0.0044964	2224
ENSG00000233485	FHAD1-AS1	90	177	0.508475	0.839013	n.s.	0.177247	0.094686	3105
ENSG00000233542	AL391845.2	90	166	0.542169	0.873456	n.s.	0.0495947	0.00750597	2931
ENSG00000233553	AC108462.1	37	75	0.493333	0.823096	n.s.	0.0230214	0	1027
ENSG00000233593	LINC02609	41	75	0.546667	0.923055	n.s.	0.371172	0.257029	43069
ENSG00000233621	LINC01137	43	86	0.5	0.854888	n.s.	0.112009	0.0462906	3262
ENSG00000233633	AC093326.1	41	72	0.569444	0.76224	n.s.	0.0591312	0.029611	6349
ENSG00000233684	LINC01865	58	109	0.53211	1	n.s.	0.0128081	0	1626
ENSG00000233693	PBX1-AS1	63	109	0.577982	0.609993	n.s.	0.14548	0.0922058	1963
ENSG00000233714	AC012506.3	33	56	0.589286	0.687189	n.s.	0.148202	0	377
ENSG00000233718	MYCNOS	79	148	0.533784	0.976212	n.s.	0.0719912	0.0229172	8378
ENSG00000233728	AL929472.3	30	57	0.526316	1	n.s.	0.715973	0.634286	700
ENSG00000233791	LINC01136	98	160	0.6125	0.264757	n.s.	0.11521	0.0317741	3399
ENSG00000233907	LINC01761	101	178	0.567416	0.590182	n.s.	0.132145	0.046824	2755
ENSG00000233973	LINC01360	159	274	0.580292	0.354632	n.s.	0.0521592	0.00419822	13339
ENSG00000234072	AC074117.1	80	135	0.592593	0.442887	n.s.	0.0236007	0	1773
ENSG00000234142	LINC01675	34	72	0.472222	0.674527	n.s.	0.102859	0.0134128	2684
ENSG00000234171	RNASEH1-AS1	53	102	0.519608	1	n.s.	0.0158528	0.00444444	1800
ENSG00000234264	DEPDC1-AS1	45	82	0.54878	0.895919	n.s.	0.0577867	0.02085	1247
ENSG00000234378	AC098828.1	33	53	0.622642	0.519395	n.s.	0.155542	0.0917722	948
ENSG00000234423	LINC01250	74	158	0.468354	0.447062	n.s.	0.034383	0.00823422	3279
ENSG00000234476	LINC02765	82	173	0.473988	0.473865	n.s.	0.0829909	0.0119437	7954
ENSG00000234481	AC117945.1	32	62	0.516129	1	n.s.	0.224735	0.165995	1241
ENSG00000234497	ERICH3-AS1	135	254	0.531496	0.970752	n.s.	0.068704	0.0140893	5891
ENSG00000234546	LNCTAM34A	53	110	0.481818	0.654984	n.s.	0.0333368	0.00664989	5564
ENSG00000234597	AC010096.1	89	164	0.542683	0.869111	n.s.	0.106143	0.0138614	505
ENSG00000234678	ELF3-AS1	165	339	0.486726	0.436773	n.s.	0.142465	0.0990338	5796
ENSG00000234690	EPCAM-DT	37	59	0.627119	0.466551	n.s.	0.267816	0.181419	9332
ENSG00000234741	GAS5	49	74	0.662162	0.248945	n.s.	0.112826	0.0663364	25235
ENSG00000234754	LINC02817	241	448	0.537946	0.817749	n.s.	0.0745569	0.000594707	23541
ENSG00000234775	AC105940.2	79	138	0.572464	0.601218	n.s.	0.177749	0.112535	3199
ENSG00000234807	LINC01135	105	191	0.549738	0.767766	n.s.	0.208413	0.115198	10087
ENSG00000234945	GTF3C2-AS1	31	56	0.553571	0.91095	n.s.	0.0934593	0.0360562	21411
ENSG00000235054	LINC01777	88	159	0.553459	0.756724	n.s.	0.035814	0.00129275	17018
ENSG00000235078	AC231981.1	37	65	0.569231	0.782954	n.s.	0.0193396	0.00935829	748
ENSG00000235092	ID2-AS1	98	153	0.640523	0.146793	n.s.	0.117848	0.0769729	12355
ENSG00000235121	AL645504.1	61	107	0.570093	0.677795	n.s.	0.239655	0.127142	1809
ENSG00000235127	AC068286.1	23	50	0.46	0.680045	n.s.	0.109047	0.0183066	1311
ENSG00000235143	AL445235.1	69	129	0.534884	0.974369	n.s.	0.10589	0.034917	1747
ENSG00000235263	AL928921.1	26	54	0.481481	0.797832	n.s.	0.0794845	0.0169492	708
ENSG00000235303	AL023495.1	68	134	0.507463	0.863409	n.s.	0.0713796	0.0176807	1923
ENSG00000235407	CYMP-AS1	86	203	0.423645	0.103556	n.s.	0.0609558	0.0174394	2351
ENSG00000235497	AC012506.4	36	58	0.62069	0.503805	n.s.	0.0729089	0.00618067	6310
ENSG00000235501	AC105942.1	52	86	0.604651	0.484284	n.s.	0.149269	0.0445011	11775
ENSG00000235527	HIPK1-AS1	38	69	0.550725	0.903148	n.s.	0.153708	0.0685433	7922
ENSG00000235545	AC103923.1	38	76	0.5	0.872502	n.s.	0.122603	0.002443	1228
ENSG00000235563	AL445183.2	75	160	0.46875	0.44714	n.s.	0.20316	0.159808	1871
ENSG00000235643	LINC01647	68	113	0.60177	0.427467	n.s.	0.0512457	0	1351
ENSG00000235665	LINC00298	89	180	0.494444	0.675257	n.s.	0.0547981	0.0182941	4373
ENSG00000235710	AL109810.2	54	111	0.486486	0.694068	n.s.	0.0267626	0.00445104	1348
ENSG00000235749	AL390860.1	103	176	0.585227	0.429401	n.s.	0.144908	0.0444705	15336
ENSG00000235777	DPYD-AS2	54	87	0.62069	0.388199	n.s.	0.174845	0.0946292	1564
ENSG00000235779	AC079779.3	48	95	0.505263	0.885918	n.s.	0.0440607	0.0150696	62908
ENSG00000235848	RMDN2-AS1	34	74	0.459459	0.578475	n.s.	0.221244	0.122391	18253
ENSG00000235862	AL590648.2	105	180	0.583333	0.439393	n.s.	0.134819	0.0804494	2225
ENSG00000235919	ASH1L-AS1	41	69	0.594203	0.607187	n.s.	0.194635	0.156593	1820
ENSG00000235927	NEXN-AS1	87	154	0.564935	0.646665	n.s.	0.159413	0.0684991	2292
ENSG00000235933	LINC01779	42	74	0.567568	0.770409	n.s.	0.00733807	0	914
ENSG00000236008	LINC01814	313	615	0.508943	0.652753	n.s.	0.067561	0.0257732	8924
ENSG00000236009	AL592309.2	22	57	0.385965	0.261556	n.s.	0.059245	0	1212
ENSG00000236021	AL591043.2	25	50	0.5	0.929366	n.s.	0.294732	0.0524893	4439
ENSG00000236065	AL020995.1	62	119	0.521008	1	n.s.	0.269471	0.0916667	1680
ENSG00000236106	AC010729.1	69	117	0.589744	0.502145	n.s.	0.0460104	0	1536
ENSG00000236137	AL445231.1	61	105	0.580952	0.595745	n.s.	0.112788	0.0365353	2436
ENSG00000236172	MIR7515HG	107	207	0.516908	0.925536	n.s.	0.094653	0.0303714	137827
ENSG00000236200	KDM4A-AS1	42	71	0.591549	0.616816	n.s.	0.259202	0.137284	7357
ENSG00000236204	LINC01376	81	178	0.455056	0.307048	n.s.	0.189772	0.0123176	7469
ENSG00000236266	Z98884.1	47	80	0.5875	0.614253	n.s.	0.141435	0.0783133	830
ENSG00000236268	LINC01361	182	319	0.570533	0.413369	n.s.	0.0784834	0.00759745	9082
ENSG00000236364	AL358115.1	99	176	0.5625	0.642761	n.s.	0.140845	0.0849899	3471
ENSG00000236372	AL353052.2	71	150	0.473333	0.504882	n.s.	0.0643382	0.0165105	2241
ENSG00000236423	LINC01134	76	179	0.424581	0.132057	n.s.	0.0207383	0	6171
ENSG00000236436	LINC02850	43	97	0.443299	0.395467	n.s.	0.0921076	0.03125	576
ENSG00000236497	LINC01744	143	278	0.514388	0.862726	n.s.	0.0300837	0	5899
ENSG00000236502	SIX3-AS1	43	56	0.767857	0.0773221	.	0.100304	0.0207792	385
ENSG00000236528	AL033528.3	34	73	0.465753	0.625486	n.s.	0.572124	0.495878	849
ENSG00000236546	MYCL-AS1	35	57	0.614035	0.543373	n.s.	0.571962	0.481529	785
ENSG00000236648	LINC02810	46	89	0.516854	0.991773	n.s.	0.133896	0.0622331	3278
ENSG00000236656	AL365440.2	117	210	0.557143	0.664997	n.s.	0.0737921	0.0102479	3025
ENSG00000236719	OVAAL	99	168	0.589286	0.409016	n.s.	0.119236	0.0461157	9281
ENSG00000236720	LINC01741	41	97	0.42268	0.275519	n.s.	0.0658855	0.00485774	4323
ENSG00000236723	AL606760.2	36	64	0.5625	0.831353	n.s.	0.606612	0.470199	1359
ENSG00000236790	LINC00299	98	167	0.586826	0.430296	n.s.	0.0780928	0.0394867	30390
ENSG00000236810	ELOA-AS1	30	55	0.545455	0.966201	n.s.	0.135532	0.0444882	5080
ENSG00000236837	AC139712.1	34	63	0.539683	0.991947	n.s.	0.229035	0.0858164	839
ENSG00000236963	LINC01141	98	176	0.556818	0.702827	n.s.	0.110506	0.0376252	12279
ENSG00000237011	AL357793.2	42	67	0.626866	0.431083	n.s.	0.0742035	0.00823529	850
ENSG00000237101	AC092809.4	37	75	0.493333	0.823096	n.s.	0.078288	0.0120937	1323
ENSG00000237188	AC242426.2	164	319	0.514107	0.843146	n.s.	0.566947	0.475044	6772
ENSG00000237250	AL359924.1	127	230	0.552174	0.707	n.s.	0.106908	0.0220659	3127
ENSG00000237283	AL691515.1	25	50	0.5	0.929366	n.s.	0.0720811	0	2157
ENSG00000237290	LINC01343	82	155	0.529032	1	n.s.	0.133228	0.0750875	3143
ENSG00000237301	AL121992.1	147	275	0.534545	0.921523	n.s.	0.0502499	0.00738137	2845
ENSG00000237352	LINC01358	29	66	0.439394	0.48147	n.s.	0.112923	0.0377419	31159
ENSG00000237370	AC010907.2	30	68	0.441176	0.483662	n.s.	0.10238	0.0651421	1443
ENSG00000237390	AL139130.1	171	337	0.507418	0.730825	n.s.	0.210955	0.140888	5586
ENSG00000237401	LINC01304	163	335	0.486567	0.43785	n.s.	0.0464631	0.0177335	45789
ENSG00000237413	MGC27382	50	117	0.42735	0.248481	n.s.	0.103403	0.0249763	3163
ENSG00000237424	FOXD2-AS1	84	156	0.538462	0.92106	n.s.	0.0468804	0.0179354	2509
ENSG00000237435	LINC02790	108	197	0.548223	0.780704	n.s.	0.109951	0.0288235	21649
ENSG00000237463	LRRC52-AS1	64	164	0.390244	0.049158	*	0.0892742	0.0155262	12495
ENSG00000237491	LINC01409	70	120	0.583333	0.54443	n.s.	0.0995754	0.0122371	34567
ENSG00000237588	AL590666.3	168	284	0.591549	0.251095	n.s.	0.0694755	0.0305677	4122
ENSG00000237667	LINC01115	49	105	0.466667	0.540808	n.s.	0.0322007	0.0081046	18508
ENSG00000237845	AL139161.1	29	56	0.517857	1	n.s.	0.0391811	0	740
ENSG00000237928	NFIA-AS2	203	372	0.545699	0.713217	n.s.	0.259027	0.156055	11355
ENSG00000237954	AL445218.1	35	72	0.486111	0.775814	n.s.	0.154994	0.119539	1648
ENSG00000237975	FLG-AS1	72	127	0.566929	0.668841	n.s.	0.0974833	0.0103639	39850
ENSG00000237992	LINC01808	41	67	0.61194	0.510275	n.s.	0.163645	0.0637084	8586
ENSG00000238005	AL391832.2	47	85	0.552941	0.858124	n.s.	0.161883	0.0888194	12790
ENSG00000238022	LMX1A-AS1	28	51	0.54902	0.951885	n.s.	0.380645	0.330102	1857
ENSG00000238042	LINC02257	27	56	0.482143	0.795275	n.s.	0.0754264	0	1325
ENSG00000238107	LINC02806	101	200	0.505	0.780095	n.s.	0.0147795	0	1918
ENSG00000238142	BX284668.5	36	77	0.467532	0.6251	n.s.	0.0265383	0.00223922	5359
ENSG00000238164	TNFRSF14-AS1	126	290	0.434483	0.0805596	.	0.0143381	0	10636
ENSG00000238198	LRIG2-DT	66	113	0.584071	0.553807	n.s.	0.262944	0.164167	2467
ENSG00000238242	LINC02778	35	64	0.546875	0.939762	n.s.	0.100665	0.00596853	1843
ENSG00000238290	AL034417.2	65	113	0.575221	0.623787	n.s.	0.0395817	0.0107632	2044
ENSG00000240219	AL512306.2	85	156	0.544872	0.851191	n.s.	0.0536201	0.00585849	2219
ENSG00000240687	AC082651.1	38	66	0.575758	0.736277	n.s.	0.184639	0.166872	4051
ENSG00000241475	AL160408.4	28	70	0.4	0.260448	n.s.	0.140756	0.0460879	933
ENSG00000241666	AL031733.2	76	152	0.5	0.766867	n.s.	0.119284	0.0554895	2523
ENSG00000241720	AL158847.1	38	58	0.655172	0.345813	n.s.	0.15162	0.0742574	808
ENSG00000242042	LINC01743	27	55	0.490909	0.856411	n.s.	0.0110716	0	964
ENSG00000242125	SNHG3	114	219	0.520548	0.968719	n.s.	0.0772522	0.0258	5000
ENSG00000242282	AC108488.1	39	76	0.513158	0.975025	n.s.	0.00950734	0.000543478	3680
ENSG00000242540	AC010729.2	57	101	0.564356	0.736703	n.s.	0.0899169	0.02892	2213
ENSG00000243155	AL162431.1	92	176	0.522727	1	n.s.	0.144692	0.0940594	2424
ENSG00000243491	AC082651.3	82	153	0.535948	0.950281	n.s.	0.063996	0.0239044	753
ENSG00000243715	CACNA2D3-AS1	82	166	0.493976	0.686194	n.s.	0.048292	0.00322061	1863
ENSG00000243819	RN7SL832P	46	93	0.494624	0.797795	n.s.	0.00315854	0	82
ENSG00000244137	AL512328.1	49	97	0.505155	0.882335	n.s.	0.0801472	0.0480816	2059
ENSG00000244260	AC082651.4	98	187	0.524064	1	n.s.	0.0517835	0.0283465	1270
ENSG00000249007	AL691482.3	36	72	0.5	0.880071	n.s.	0.161602	0.113475	987
ENSG00000250116	RHOQ-AS1	62	105	0.590476	0.525086	n.s.	0.220911	0.129825	2280
ENSG00000254154	CRYZL2P-SEC16B	205	413	0.496368	0.519493	n.s.	0.389607	0.273684	17100
ENSG00000255811	AL121988.1	45	110	0.409091	0.179122	n.s.	0.648325	0.4625	560
ENSG00000257135	ODC1-DT	55	92	0.597826	0.509481	n.s.	0.0587033	0.035964	2002
ENSG00000258082	AL391832.3	29	52	0.557692	0.894911	n.s.	0.0525189	0.0260047	846
ENSG00000258634	AL160006.1	143	249	0.574297	0.437978	n.s.	0.241615	0.165797	4216
ENSG00000259080	AC074091.2	61	104	0.586538	0.556139	n.s.	0.0296771	0	5541
ENSG00000259439	LINC01833	32	62	0.516129	1	n.s.	0.215508	0.128124	2841
ENSG00000259776	AC093426.1	99	173	0.572254	0.549677	n.s.	0.0525078	0.0136167	3011
ENSG00000259788	AL596325.1	40	73	0.547945	0.916605	n.s.	0.124909	0.0314233	1082
ENSG00000259818	AL606760.3	122	201	0.606965	0.23737	n.s.	0.21112	0.0451128	3591
ENSG00000259834	AL365361.1	107	187	0.572193	0.531332	n.s.	0.409128	0.25079	3481
ENSG00000259865	AL390728.6	33	75	0.44	0.448461	n.s.	0.270997	0.0313002	1246
ENSG00000259943	AL050341.2	63	100	0.63	0.300603	n.s.	0.176879	0.091499	1541
ENSG00000259946	BX005019.1	69	112	0.616071	0.342214	n.s.	0.353705	0.233702	1810
ENSG00000260063	AL512408.1	78	123	0.634146	0.225129	n.s.	0.675862	0.5625	2000
ENSG00000260077	AC104794.3	68	137	0.49635	0.746934	n.s.	0.0236786	0	84
ENSG00000260179	AL162741.1	71	149	0.47651	0.535611	n.s.	0.0232811	0	1558
ENSG00000260322	AC098657.2	77	144	0.534722	0.968084	n.s.	0.14556	0	1976
ENSG00000260360	AL353708.1	56	94	0.595745	0.51759	n.s.	0.203197	0.0771679	1257
ENSG00000260460	AL365181.1	77	121	0.636364	0.219694	n.s.	0.0657927	0.0185996	1828
ENSG00000260464	AL049796.1	61	117	0.521368	1	n.s.	0.132605	0.0956965	1766
ENSG00000260476	AC104794.4	50	91	0.549451	0.877164	n.s.	0.00552349	0	149
ENSG00000260505	AC096644.3	86	158	0.544304	0.855755	n.s.	0.215147	0.0103022	2912
ENSG00000260698	AL591848.3	102	197	0.517766	0.940408	n.s.	0.0230027	0	2968
ENSG00000260805	AC092803.1	80	136	0.588235	0.473856	n.s.	0.0982622	0.0416008	1899
ENSG00000260855	AL591848.4	97	177	0.548023	0.799081	n.s.	0.0615553	0.00633641	3472
ENSG00000260879	AL359258.2	57	110	0.518182	0.987966	n.s.	0.122538	0.0696041	1566
ENSG00000260920	AL031985.3	90	159	0.566038	0.629048	n.s.	0.137009	0.0363414	2449
ENSG00000260941	LINC00622	45	81	0.555556	0.844654	n.s.	0.0260599	0	1570
ENSG00000260948	AL390195.2	73	118	0.618644	0.31325	n.s.	0.0958828	0	2023
ENSG00000260972	Z98259.1	54	106	0.509434	0.910182	n.s.	0.0360607	0.00294638	1697
ENSG00000260976	LINC01633	38	76	0.5	0.872502	n.s.	0.0901061	0.0372453	1423
ENSG00000260990	Z94057.1	31	57	0.54386	0.97297	n.s.	0.0329917	0	847
ENSG00000261012	AC115619.1	44	82	0.536585	0.993134	n.s.	0.0137027	0	37
ENSG00000261025	AL445471.1	104	191	0.544503	0.82927	n.s.	0.0215199	0.00409333	2443
ENSG00000261055	AL450468.2	96	156	0.615385	0.255284	n.s.	0.100262	0.0381154	1889
ENSG00000261104	AC093904.4	114	221	0.515837	0.905842	n.s.	0.00315854	0	82
ENSG00000261117	AC009486.1	40	51	0.784314	0.0735552	.	0.0133663	0	101
ENSG00000261168	AL592424.1	57	97	0.587629	0.565766	n.s.	0.0948457	0.0195312	1536
ENSG00000261182	AL596211.1	68	130	0.523077	1	n.s.	0.316584	0.205973	2277
ENSG00000261213	AC099786.3	42	65	0.646154	0.349843	n.s.	0.289915	0.170922	1410
ENSG00000261250	AL160286.3	101	174	0.58046	0.47318	n.s.	0.104585	0.0133576	3294
ENSG00000261326	LINC01355	206	356	0.578652	0.30089	n.s.	0.162631	0.0901175	23658
ENSG00000261504	LINC01686	57	92	0.619565	0.378375	n.s.	0.0976337	0.0319767	1376
ENSG00000261595	AL603832.2	73	152	0.480263	0.566038	n.s.	0.060048	0.0202353	2125
ENSG00000261642	AL713866.1	73	135	0.540741	0.91106	n.s.	0.0405846	0	3125
ENSG00000261654	AL360270.2	162	300	0.54	0.832188	n.s.	0.311419	0.0382623	5985
ENSG00000261737	CLCA4-AS1	35	65	0.538462	0.997878	n.s.	0.0755609	0.00832466	961
ENSG00000261781	LINC01654	94	182	0.516484	0.931127	n.s.	0.0235431	0	2471
ENSG00000261798	AL033527.2	40	70	0.571429	0.753838	n.s.	0.016857	0	1196
ENSG00000264443	NCMAP-DT	47	78	0.602564	0.523629	n.s.	0.0936858	0.0131488	1445
ENSG00000265992	ESRG	293	560	0.523214	0.961558	n.s.	0.0429753	0.00641613	1091
ENSG00000267272	LINC01140	26	71	0.366197	0.137656	n.s.	0.333496	0.277769	18231
ENSG00000268575	AL031282.2	91	180	0.505556	0.802512	n.s.	0.39078	0.305178	5079
ENSG00000269210	AC019171.1	37	55	0.672727	0.295451	n.s.	0.0938142	0	183
ENSG00000269934	AL353593.1	84	170	0.494118	0.683022	n.s.	0.10904	0.0569297	19164
ENSG00000269956	MKNK1-AS1	105	187	0.561497	0.640516	n.s.	0.402163	0.308556	3740
ENSG00000269973	AC010969.2	114	201	0.567164	0.564608	n.s.	0.0297524	0	105
ENSG00000270100	AC012065.3	22	54	0.407407	0.370756	n.s.	0.037	0	205
ENSG00000270103	AL360012.1	14	50	0.28	0.0465082	*	0.817198	0.755725	131
ENSG00000270110	AL353593.2	29	52	0.557692	0.894911	n.s.	0.074808	0	1130
ENSG00000270171	AL359881.3	56	109	0.513761	0.947409	n.s.	0.0633428	0	1721
ENSG00000270605	AL353622.1	64	113	0.566372	0.69776	n.s.	0.142521	0.0210797	1945
ENSG00000271380	AL451085.2	39	53	0.735849	0.137611	n.s.	0.0926471	0.0650814	799
ENSG00000271576	AL359504.1	49	98	0.5	0.835763	n.s.	0.0613442	0	1601
ENSG00000271736	LINC02772	32	54	0.592593	0.676319	n.s.	0.0385812	0	5100
ENSG00000271746	AL031848.2	43	70	0.614286	0.485056	n.s.	0.0440335	0.0155317	837
ENSG00000271806	AL590822.2	132	280	0.471429	0.321161	n.s.	0.0521382	0.0328885	4196
ENSG00000271811	Z97200.1	75	122	0.614754	0.325825	n.s.	0.181177	0.119804	2045
ENSG00000271853	AL162258.1	30	58	0.517241	1	n.s.	0.220714	0.133298	1898
ENSG00000271855	AC073195.1	35	61	0.57377	0.765079	n.s.	0.494546	0.483235	507
ENSG00000271895	AL109811.2	57	103	0.553398	0.826293	n.s.	0.670383	0.573307	1521
ENSG00000271917	AL357568.1	53	92	0.576087	0.663279	n.s.	0.0985188	0.0230719	1517
ENSG00000271936	AC012073.1	41	85	0.482353	0.71443	n.s.	0.00319091	0	110
ENSG00000271989	AL139424.1	34	61	0.557377	0.873646	n.s.	0.0939573	0.0250941	797
ENSG00000272027	AC073218.1	29	70	0.414286	0.326519	n.s.	0.151944	0.0519079	2909
ENSG00000272030	AL162258.2	36	59	0.610169	0.554808	n.s.	0.34441	0.266088	1383
ENSG00000272033	AL136984.1	54	113	0.477876	0.614823	n.s.	0.141158	0.034337	1893
ENSG00000272054	AC007390.1	129	250	0.516	0.89658	n.s.	0.0805784	0.00980392	306
ENSG00000272068	AL365181.2	98	193	0.507772	0.819115	n.s.	0.10043	0.0350714	3222
ENSG00000272078	AL139423.1	342	649	0.526965	1	n.s.	0.426912	0.365518	7923
ENSG00000272084	AL137127.1	142	266	0.533835	0.934384	n.s.	0.122577	0.0731922	3402
ENSG00000272094	AC091614.1	30	62	0.483871	0.787775	n.s.	0.251456	0.00227531	879
ENSG00000272106	AL691432.2	112	190	0.589474	0.374215	n.s.	0.0463567	0.00245339	2038
ENSG00000272141	AL390719.2	56	118	0.474576	0.576186	n.s.	0.00751266	0	987
ENSG00000272145	NFYC-AS1	87	135	0.644444	0.16089	n.s.	0.247766	0.128631	1687
ENSG00000272161	AL589739.1	35	56	0.625	0.49203	n.s.	0.0837302	0.0182556	493
ENSG00000272167	AL606537.1	63	129	0.488372	0.680449	n.s.	0.6003	0.512183	2011
ENSG00000272195	AL356512.1	45	82	0.54878	0.895919	n.s.	0.0652306	0.0218516	1739
ENSG00000272205	AL451050.2	43	72	0.597222	0.577641	n.s.	0.13115	0.0909091	682
ENSG00000272235	AL590438.1	144	291	0.494845	0.578442	n.s.	0.00645738	0	3461
ENSG00000272405	AL365181.3	120	213	0.56338	0.59177	n.s.	0.129509	0.0353818	3222
ENSG00000272449	AL139246.5	41	83	0.493976	0.811417	n.s.	0.00765123	0	2592
ENSG00000272455	MRPL20-DT	79	169	0.467456	0.421124	n.s.	0.119122	0	1523
ENSG00000272491	AL109659.2	72	122	0.590164	0.487999	n.s.	0.192091	0.16129	1674
ENSG00000272512	AL645608.7	107	186	0.575269	0.50325	n.s.	0.00792378	0	2086
ENSG00000272654	AL358472.2	57	86	0.662791	0.206574	n.s.	0.0524189	0	1418
ENSG00000272668	AL590560.3	258	456	0.565789	0.376536	n.s.	0.161139	0.0967199	7134
ENSG00000272716	AL121658.1	41	63	0.650794	0.33936	n.s.	0.17463	0	246
ENSG00000272750	AL592148.3	70	141	0.496454	0.742857	n.s.	0.227887	0.129252	2646
ENSG00000272754	AL133245.1	52	91	0.571429	0.701072	n.s.	0.00705479	0	73
ENSG00000272906	AL353708.3	52	86	0.604651	0.484284	n.s.	0.301585	0.228514	989
ENSG00000273002	AL355388.1	67	136	0.492647	0.711341	n.s.	0.118537	0.0361613	2157
ENSG00000273010	AL360270.3	66	112	0.589286	0.516937	n.s.	0.137246	0.0845697	1348
ENSG00000273062	AL449106.1	55	93	0.591398	0.549971	n.s.	0.282907	0.133333	1980
ENSG00000273106	AC019129.2	61	110	0.554545	0.806101	n.s.	0.435742	0.227273	198
ENSG00000273129	PACERR	31	55	0.563636	0.848758	n.s.	0.00675879	0	825
ENSG00000273373	AL355488.1	68	136	0.5	0.785073	n.s.	0.222053	0.065614	2850
ENSG00000273382	AL356488.3	91	158	0.575949	0.537717	n.s.	0.0815918	0.0169668	2888
ENSG00000273443	AL645608.8	33	71	0.464789	0.625586	n.s.	0.0158444	0	829
ENSG00000273487	AC104836.1	41	72	0.569444	0.76224	n.s.	0.213439	0.00928074	1293
ENSG00000273637	AL139260.2	61	105	0.580952	0.595745	n.s.	0.683812	0.648088	2171
ENSG00000274020	LINC01138	131	261	0.501916	0.695563	n.s.	0.1408	0.0806178	18259
ENSG00000274769	AC016747.4	36	58	0.62069	0.503805	n.s.	0.19016	0.155104	3546
ENSG00000274895	AC011700.1	114	191	0.596859	0.317129	n.s.	0.338258	0.208984	2627
ENSG00000275678	AL133320.2	120	240	0.5	0.685899	n.s.	0.227236	0.0727041	2352
ENSG00000277997	AC079779.4	30	57	0.526316	1	n.s.	0.00817391	0	276
ENSG00000278811	LINC00624	122	219	0.557078	0.657356	n.s.	0.108009	0.0431889	6460
ENSG00000280425	AL357673.2	208	406	0.512315	0.783178	n.s.	0.171092	0.115717	4969
ENSG00000281207	SLFNL1-AS1	141	243	0.580247	0.387017	n.s.	0.155621	0.104583	4800
ENSG00000281912	LINC01144	57	102	0.558824	0.781277	n.s.	0.0609673	0	1710
ENSG00000282097	AL160408.6	27	57	0.473684	0.736074	n.s.	0.176258	0.0938743	1257
ENSG00000282843	AL590644.1	35	73	0.479452	0.723904	n.s.	0.0431018	0	1228
ENSG00000283973	AC099795.1	37	53	0.698113	0.226007	n.s.	0.0694773	0.0287206	1915
ENSG00000283999	AL358215.3	27	56	0.482143	0.795275	n.s.	0.206952	0.0767285	1186
ENSG00000284747	AL034417.4	33	52	0.634615	0.467391	n.s.	0.112328	0.0375836	4337
ENSG00000284830	AL049557.1	76	146	0.520548	0.993205	n.s.	0.12077	0.0455181	5009
ENSG00000285239	AL137789.2	27	50	0.54	1	n.s.	0.0845126	0	556
ENSG00000285280	AL390957.1	78	148	0.527027	1	n.s.	0.090928	0.0349312	15688
ENSG00000285570	AL590666.4	35	64	0.546875	0.939762	n.s.	0.190851	0.122385	956
ENSG00000285604	AL357835.1	37	82	0.45122	0.495068	n.s.	0.117464	0	1196
ENSG00000285636	AL450163.1	42	70	0.6	0.567913	n.s.	0.0966618	0.0238095	2646
ENSG00000285651	AL450992.2	80	158	0.506329	0.829732	n.s.	0.210253	0.0171735	2795
ENSG00000285677	AL355388.2	40	61	0.655738	0.328682	n.s.	0.159773	0.0932999	3194
ENSG00000285701	AL357140.4	34	50	0.68	0.298501	n.s.	0.0658018	0.015748	762
ENSG00000285752	CDC42-AS1	65	131	0.496183	0.753192	n.s.	0.170146	0.0512821	2574
ENSG00000285812	AL390719.3	59	127	0.464567	0.473923	n.s.	0.0438	0	1095
ENSG00000285823	LINC02793	44	89	0.494382	0.803126	n.s.	0.0902312	0.0230687	1864
ENSG00000285833	AL590989.1	35	72	0.486111	0.775814	n.s.	0.515583	0.418649	1051
ENSG00000285847	AL713852.1	90	161	0.559006	0.696813	n.s.	0.0637356	0.0122873	10580
ENSG00000285851	AL359762.3	67	133	0.503759	0.826635	n.s.	0.339237	0.22487	2686
ENSG00000285905	BMP8B-AS1	44	92	0.478261	0.664946	n.s.	0.0588629	0	1218
ENSG00000285928	AC103591.4	43	78	0.551282	0.882925	n.s.	0.305129	0.0479109	1795
ENSG00000285959	AL590556.3	74	178	0.41573	0.100416	n.s.	0.294315	0.16221	2281
ENSG00000286353	AC115282.1	79	144	0.548611	0.822542	n.s.	0.0435426	0.0124113	564
ENSG00000286372	AL449223.1	30	51	0.588235	0.714529	n.s.	0.178037	0.0946108	835
ENSG00000286429	BX004807.1	93	159	0.584906	0.459055	n.s.	0.528951	0.420398	1206
ENSG00000286518	AL354743.1	226	433	0.52194	0.949994	n.s.	0.0172619	0	2784
ENSG00000286600	AC119427.2	47	81	0.580247	0.661431	n.s.	0.583109	0.448819	1778
ENSG00000286802	AC104459.1	104	193	0.53886	0.895936	n.s.	0.165401	0.0154683	3491
ENSG00000286899	AL139286.2	44	92	0.478261	0.664946	n.s.	0.0949689	0.018313	1802
ENSG00000287157	AL034351.1	47	87	0.54023	0.958428	n.s.	0.118328	0.0399458	1477
ENSG00000287218	AL359962.3	71	135	0.525926	1	n.s.	0.0336596	0	1939
ENSG00000287283	AL117353.1	72	129	0.55814	0.746449	n.s.	0.0598932	0	2154
ENSG00000287315	AL670729.3	36	74	0.486486	0.773498	n.s.	0.0675352	0.038111	4828
ENSG00000287336	AL137157.1	67	130	0.515385	0.947607	n.s.	0.280204	0.202262	2299
ENSG00000287343	AL022397.1	62	108	0.574074	0.643329	n.s.	0.130655	0.0105263	1995
ENSG00000287354	AL034351.2	89	160	0.55625	0.726441	n.s.	0.0557535	0.0229561	2483
ENSG00000287422	AL442071.2	132	212	0.622642	0.145045	n.s.	0.159326	0.0278207	1941
ENSG00000287586	Z98886.1	123	225	0.546667	0.779636	n.s.	0.0311422	0	5984
ENSG00000287647	AC093575.1	178	278	0.640288	0.0465427	*	0.245197	0.0558524	2059
ENSG00000287661	AL391844.1	56	94	0.595745	0.51759	n.s.	0.124359	0.0381515	1861
ENSG00000287727	AL139423.2	112	194	0.57732	0.473345	n.s.	0.14064	0.0977051	2876
ENSG00000287756	AL031293.1	103	203	0.507389	0.807401	n.s.	0.0247805	0	1453
ENSG00000287828	AL354743.2	85	158	0.537975	0.925255	n.s.	0.0184863	0	728
ENSG00000287987	AL390839.2	38	75	0.506667	0.925932	n.s.	0.130517	0.0728745	1235
