# Supplementary material for: The pluripotent stem cell-specific transcript ESRG is dispensable for human pluripotency
Source: PLoS Genet. 2021 May 25;17(5):e1009587. doi: 10.1371/journal.pgen.1009587 (PMC8184003; doi:10.1371/journal.pgen.1009587)
Supplement: S2 Table — (XLSX) [file pgen.1009587.s008.xlsx]

## Sheet: Table S2
S2 Table: Differential expression between human and chimpanzee specific for iPSC stage (interaction term cell type:species)
ENSEMBL	baseMean	log2FoldChange	lfcSE	stat	pvalue	padj	abs_log2FoldChange	rank
ENSG00000258609	17.8185	9.57295	0.773924	12.3694	3.82863e-35	7.01087e-33	9.57295	1
ENSG00000104760	12.0483	9.27441	1.05862	8.76082	1.93844e-18	7.7596e-17	9.27441	2
ENSG00000119125	24.3092	8.59512	0.919986	9.34266	9.394e-21	4.88516e-19	8.59512	3
ENSG00000112494	11.2018	8.46397	1.05369	8.03269	9.53561e-16	2.86952e-14	8.46397	4
ENSG00000171557	1083.72	8.25806	0.970789	8.50654	1.79202e-17	6.54904e-16	8.25806	5
ENSG00000140093	24.4548	8.20387	0.982327	8.35147	6.742e-17	2.33501e-15	8.20387	6
ENSG00000138207	521.112	8.03223	0.858473	9.35642	8.24833e-21	4.31546e-19	8.03223	7
ENSG00000104755	6.6985	7.99882	0.85273	9.38026	6.58128e-21	3.52909e-19	7.99882	8
ENSG00000122194	194.78	7.97011	1.32634	6.00911	1.86547e-09	2.09461e-08	7.97011	9
ENSG00000163032	414.393	7.88531	0.276555	28.5127	8.16082e-179	1.40472e-174	7.88531	10
ENSG00000179914	16.8295	-7.86322	0.823357	-9.55019	1.29453e-21	7.40293e-20	7.86322	11
ENSG00000243440	5.1565	7.86077	0.563729	13.9442	3.41092e-44	1.39791e-41	7.86077	12
ENSG00000113889	11.2742	7.48404	1.01634	7.36374	1.78828e-13	3.92123e-12	7.48404	13
ENSG00000204335	22.4846	-7.47162	0.680523	-10.9792	4.81012e-28	4.92837e-26	7.47162	14
ENSG00000117601	188.364	7.34788	1.08788	6.75431	1.43512e-11	2.32388e-10	7.34788	15
ENSG00000132744	11.445	7.27361	1.29915	5.59872	2.15936e-08	1.96662e-07	7.27361	16
ENSG00000149124	20.6568	7.27356	1.38402	5.25537	1.47724e-07	1.15739e-06	7.27356	17
ENSG00000244280	12.498	7.21679	0.826624	8.73045	2.53667e-18	9.94618e-17	7.21679	18
ENSG00000147647	28.172	7.19002	0.926514	7.76029	8.47369e-15	2.24396e-13	7.19002	19
ENSG00000167851	138.07	7.16677	0.463588	15.4593	6.52566e-54	4.49305e-51	7.16677	20
ENSG00000133800	29.9774	7.15179	0.979095	7.3045	2.78309e-13	5.89242e-12	7.15179	21
ENSG00000158815	30.9612	-7.07809	0.833269	-8.49437	1.99016e-17	7.25777e-16	7.07809	22
ENSG00000178722	16.4792	7.07084	0.913986	7.73626	1.02382e-14	2.67827e-13	7.07084	23
ENSG00000249948	8.48493	6.93697	0.837214	8.28578	1.17342e-16	3.90679e-15	6.93697	24
ENSG00000165025	40.1151	6.88815	0.483567	14.2444	4.85443e-46	2.25836e-43	6.88815	25
ENSG00000145192	1960.64	6.8726	0.996856	6.89427	5.41402e-12	9.30056e-11	6.8726	26
ENSG00000091513	1517.3	6.86905	0.803325	8.55078	1.22262e-17	4.53556e-16	6.86905	27
ENSG00000228554	192.269	-6.8444	0.619525	-11.0478	2.2459e-28	2.42397e-26	6.8444	28
ENSG00000256162	33.9724	6.72565	1.33238	5.04783	4.46848e-07	3.19442e-06	6.72565	29
ENSG00000164342	21.2763	6.67371	0.52212	12.7819	2.06851e-37	4.45067e-35	6.67371	30
ENSG00000230873	33.9049	-6.62051	0.599275	-11.0475	2.25315e-28	2.42397e-26	6.62051	31
ENSG00000122012	107.701	-6.61625	0.676466	-9.78061	1.36382e-22	8.56498e-21	6.61625	32
ENSG00000167434	26.6085	6.609	0.895117	7.38339	1.54309e-13	3.40529e-12	6.609	33
ENSG00000149571	46.015	6.6015	0.492967	13.3914	6.79163e-41	2.08758e-38	6.6015	34
ENSG00000183844	11.2695	6.59035	0.88553	7.44227	9.89677e-14	2.26533e-12	6.59035	35
ENSG00000164266	1557.3	6.55538	0.802224	8.17151	3.04561e-16	9.78062e-15	6.55538	36
ENSG00000134115	193.268	-6.52186	0.644854	-10.1137	4.80379e-24	3.44532e-22	6.52186	37
ENSG00000172782	17.8452	6.43409	0.795016	8.09304	5.81943e-16	1.81467e-14	6.43409	38
ENSG00000140284	40.5992	6.42483	0.780044	8.23649	1.77333e-16	5.80311e-15	6.42483	39
ENSG00000104371	36.3779	-6.38374	1.06456	-5.99661	2.01481e-09	2.23747e-08	6.38374	40
ENSG00000256969	113.525	-6.38195	0.63602	-10.0342	1.07843e-23	7.4252e-22	6.38195	41
ENSG00000127329	98.0314	6.27934	0.539813	11.6324	2.81943e-31	4.01082e-29	6.27934	42
ENSG00000136869	82.2306	6.21346	0.663744	9.36122	7.88176e-21	4.13624e-19	6.21346	43
ENSG00000100652	15.76	6.20163	1.25854	4.92764	8.32282e-07	5.64686e-06	6.20163	44
ENSG00000139540	93.3281	6.16185	0.964345	6.38967	1.6624e-10	2.25492e-09	6.16185	45
ENSG00000197408	10.2093	6.15382	0.56825	10.8294	2.49747e-27	2.38827e-25	6.15382	46
ENSG00000250519	5.4727	6.12755	0.482054	12.7113	5.11499e-37	1.07371e-34	6.12755	47
ENSG00000244067	113.352	6.11976	1.03239	5.92774	3.07141e-09	3.30632e-08	6.11976	48
ENSG00000134962	60.927	6.10027	0.834611	7.30912	2.689e-13	5.70724e-12	6.10027	49
ENSG00000171564	1440.39	6.05434	0.950075	6.37248	1.85994e-10	2.49339e-09	6.05434	50
ENSG00000259518	13.6261	6.05243	0.953718	6.34614	2.20784e-10	2.92336e-09	6.05243	51
ENSG00000171560	2219.52	6.05169	0.99791	6.06437	1.32474e-09	1.53348e-08	6.05169	52
ENSG00000139292	20.4008	-6.00625	0.638346	-9.40909	5.00449e-21	2.71742e-19	6.00625	53
ENSG00000248360	6.76885	5.99478	0.660236	9.07975	1.08824e-19	4.96865e-18	5.99478	54
ENSG00000106541	86.0715	5.90475	1.22897	4.80462	1.55045e-06	1.00293e-05	5.90475	55
ENSG00000169218	9.23097	-5.90003	1.08784	-5.42362	5.84039e-08	4.91833e-07	5.90003	56
ENSG00000164736	172.224	-5.89813	0.789981	-7.46617	8.2564e-14	1.91275e-12	5.89813	57
ENSG00000214121	6.17555	5.88417	0.560929	10.49	9.5996e-26	8.02125e-24	5.88417	58
ENSG00000163735	68.1992	5.84121	0.598194	9.76474	1.59516e-22	9.84137e-21	5.84121	59
ENSG00000172137	31.2759	-5.82215	0.52172	-11.1595	6.43416e-29	7.69105e-27	5.82215	60
ENSG00000263958	25.9325	5.82075	0.41134	14.1507	1.84886e-45	7.76205e-43	5.82075	61
ENSG00000166105	188.386	5.7858	0.583691	9.91244	3.67561e-23	2.40564e-21	5.7858	62
ENSG00000100557	17.5749	5.77291	1.1513	5.01424	5.32436e-07	3.75762e-06	5.77291	63
ENSG00000100362	15.4799	5.73082	0.670209	8.55079	1.22244e-17	4.53556e-16	5.73082	64
ENSG00000113492	14.0177	5.72329	0.83593	6.84661	7.56204e-12	1.27115e-10	5.72329	65
ENSG00000196684	12.7543	5.69701	0.912607	6.24257	4.30437e-10	5.44387e-09	5.69701	66
ENSG00000144810	4957.2	5.68306	0.736127	7.72021	1.1614e-14	3.02439e-13	5.68306	67
ENSG00000186910	10.2258	5.6823	1.12648	5.04432	4.55145e-07	3.2481e-06	5.6823	68
ENSG00000112246	104.82	5.66752	0.839843	6.7483	1.49583e-11	2.40945e-10	5.66752	69
ENSG00000140538	118.929	5.6675	0.508458	11.1465	7.45126e-29	8.72507e-27	5.6675	70
ENSG00000170290	62.3114	-5.63674	0.89572	-6.29296	3.11462e-10	4.04009e-09	5.63674	71
ENSG00000181195	138.422	-5.58637	0.745638	-7.49207	6.7798e-14	1.59864e-12	5.58637	72
ENSG00000155307	7.76603	5.55977	0.76397	7.27747	3.40136e-13	7.13125e-12	5.55977	73
ENSG00000170927	11.4911	5.5574	0.852589	6.51826	7.11283e-11	1.02113e-09	5.5574	74
ENSG00000138079	100.204	5.55737	0.758989	7.32206	2.44188e-13	5.23174e-12	5.55737	75
ENSG00000234906	14.2548	5.54538	1.23541	4.48868	7.1665e-06	4.01905e-05	5.54538	76
ENSG00000141448	2179.81	-5.5448	0.46096	-12.0288	2.50741e-33	4.316e-31	5.5448	77
ENSG00000175262	6.11297	-5.53479	0.484611	-11.4211	3.28022e-30	4.3101e-28	5.53479	78
ENSG00000136999	402.795	5.49817	0.709941	7.74454	9.59247e-15	2.517e-13	5.49817	79
ENSG00000169562	89.037	5.4966	1.23243	4.45998	8.19661e-06	4.52641e-05	5.4966	80
ENSG00000265579	100.292	5.46041	0.353739	15.4363	9.33731e-54	6.18166e-51	5.46041	81
ENSG00000166342	419.256	5.4497	0.321954	16.927	2.84616e-64	3.76853e-61	5.4497	82
ENSG00000133135	227.726	5.44802	0.689134	7.9056	2.66642e-15	7.5583e-14	5.44802	83
ENSG00000171759	55.2523	5.43738	1.0416	5.22019	1.78735e-07	1.37531e-06	5.43738	84
ENSG00000185155	42.6247	-5.41986	0.609186	-8.8969	5.74295e-19	2.42288e-17	5.41986	85
ENSG00000248540	12.8271	5.4162	0.8009	6.76264	1.355e-11	2.19827e-10	5.4162	86
ENSG00000255399	336.882	5.37424	0.500673	10.734	7.04553e-27	6.41665e-25	5.37424	87
ENSG00000174145	14.1091	-5.36042	0.721206	-7.43257	1.06506e-13	2.41858e-12	5.36042	88
ENSG00000107485	108.7	-5.36027	0.499597	-10.7292	7.42493e-27	6.72659e-25	5.36027	89
ENSG00000136872	24.1913	5.34718	0.979047	5.46162	4.71822e-08	4.05871e-07	5.34718	90
ENSG00000277734	8.1895	5.3326	0.72372	7.36832	1.72786e-13	3.79357e-12	5.3326	91
ENSG00000197241	7.98281	5.33115	1.20866	4.41078	1.02997e-05	5.55765e-05	5.33115	92
ENSG00000137672	50.73	5.31737	0.669769	7.9391	2.03649e-15	5.8521e-14	5.31737	93
ENSG00000115648	39.5918	5.31079	0.457015	11.6206	3.23804e-31	4.56856e-29	5.31079	94
ENSG00000280780	21.065	5.30274	0.529337	10.0177	1.27441e-23	8.56892e-22	5.30274	95
ENSG00000237298	99.6171	5.29991	0.391727	13.5296	1.04586e-41	3.46198e-39	5.29991	96
ENSG00000152910	9.34865	-5.29736	1.01606	-5.21362	1.85195e-07	1.4193e-06	5.29736	97
ENSG00000014257	11.7675	-5.2896	0.56422	-9.37506	6.91355e-21	3.69574e-19	5.2896	98
ENSG00000101204	14.8396	5.25456	0.936654	5.60993	2.02414e-08	1.85426e-07	5.25456	99
ENSG00000124839	441.059	5.22887	0.687304	7.6078	2.788e-14	6.90502e-13	5.22887	100
ENSG00000115353	37.72	-5.20726	0.570755	-9.12346	7.27609e-20	3.40335e-18	5.20726	101
ENSG00000161944	103.21	5.19976	1.25183	4.15372	3.27107e-05	0.000155797	5.19976	102
ENSG00000169432	121.876	5.19158	0.393602	13.1899	1.00271e-39	2.69682e-37	5.19158	103
ENSG00000164344	55.9648	5.18796	0.463613	11.1903	4.54974e-29	5.47655e-27	5.18796	104
ENSG00000139626	5.41115	-5.18374	0.496972	-10.4307	1.79646e-25	1.45176e-23	5.18374	105
ENSG00000238243	11.0046	-5.18001	0.556518	-9.30789	1.30395e-20	6.68001e-19	5.18001	106
ENSG00000067798	305.842	5.17248	0.567407	9.11599	7.79523e-20	3.6363e-18	5.17248	107
ENSG00000198542	6.10208	5.15603	1.14917	4.48675	7.23185e-06	4.04951e-05	5.15603	108
ENSG00000165621	4.95474	-5.14123	0.844917	-6.08489	1.1657e-09	1.36684e-08	5.14123	109
ENSG00000197181	35.3926	5.13064	0.408302	12.5658	3.25546e-36	6.36775e-34	5.13064	110
ENSG00000242349	115.823	5.12305	0.672159	7.62178	2.50209e-14	6.25994e-13	5.12305	111
ENSG00000084674	2301.66	5.11824	0.829735	6.16853	6.89284e-10	8.39677e-09	5.11824	112
ENSG00000142405	12.6943	5.10688	0.768248	6.64743	2.98252e-11	4.53918e-10	5.10688	113
ENSG00000166148	275.732	5.10436	0.834802	6.11445	9.68888e-10	1.15084e-08	5.10436	114
ENSG00000167178	38.8719	5.09748	0.495597	10.2855	8.18742e-25	6.3482e-23	5.09748	115
ENSG00000175311	15.4842	5.09273	1.10635	4.60316	4.16129e-06	2.46055e-05	5.09273	116
ENSG00000198865	54.3985	5.09161	0.46851	10.8677	1.64363e-27	1.58055e-25	5.09161	117
ENSG00000166035	34.4725	5.08475	1.2153	4.18395	2.86492e-05	0.000138561	5.08475	118
ENSG00000106927	154.231	5.08448	0.891005	5.70645	1.15356e-08	1.10929e-07	5.08448	119
ENSG00000182223	7.05659	5.07063	0.694414	7.30202	2.83486e-13	5.99464e-12	5.07063	120
ENSG00000241388	26.1411	5.06562	1.22785	4.1256	3.69767e-05	0.000174044	5.06562	121
ENSG00000273472	33.4853	-5.04358	0.469225	-10.7487	6.00767e-27	5.55968e-25	5.04358	122
ENSG00000144847	20.3539	4.9927	0.378844	13.1788	1.16268e-39	3.07897e-37	4.9927	123
ENSG00000100427	4.85512	-4.99041	0.712955	-6.99961	2.56671e-12	4.72529e-11	4.99041	124
ENSG00000169856	10.8667	4.97772	0.798636	6.23278	4.5824e-10	5.76586e-09	4.97772	125
ENSG00000152192	132.837	-4.967	0.73003	-6.80383	1.01875e-11	1.67967e-10	4.967	126
ENSG00000129514	94.5396	4.96007	0.994973	4.98513	6.19199e-07	4.32034e-06	4.96007	127
ENSG00000258545	10.8499	4.95622	0.544101	9.10901	8.31389e-20	3.84696e-18	4.95622	128
ENSG00000271605	17.127	-4.94627	0.865556	-5.71456	1.0999e-08	1.06363e-07	4.94627	129
ENSG00000215644	8.61123	4.93868	0.774305	6.37821	1.79164e-10	2.40934e-09	4.93868	130
ENSG00000163586	11.5854	4.91816	1.0394	4.73174	2.22598e-06	1.3987e-05	4.91816	131
ENSG00000131203	134.471	4.90927	0.482427	10.1762	2.53284e-24	1.86316e-22	4.90927	132
ENSG00000100373	15.4051	4.90715	1.04385	4.70102	2.58863e-06	1.59649e-05	4.90715	133
ENSG00000169933	55.3989	4.90616	0.615207	7.97481	1.52612e-15	4.47515e-14	4.90616	134
ENSG00000242902	9.1343	-4.88956	0.585767	-8.34728	6.98537e-17	2.40798e-15	4.88956	135
ENSG00000162706	69.6649	-4.88652	0.601866	-8.11896	4.7021e-16	1.47696e-14	4.88652	136
ENSG00000188897	25.1698	4.87781	0.476287	10.2413	1.29467e-24	9.86066e-23	4.87781	137
ENSG00000108381	14.5344	4.83631	1.13393	4.2651	1.99814e-05	0.000100626	4.83631	138
ENSG00000182993	19.7438	4.82736	0.495525	9.74191	1.99754e-22	1.22362e-20	4.82736	139
ENSG00000182747	15.851	-4.81516	0.424278	-11.3491	7.49617e-30	9.62922e-28	4.81516	140
ENSG00000227487	5.35597	-4.80951	0.575626	-8.35528	6.52759e-17	2.26531e-15	4.80951	141
ENSG00000148584	55.2871	4.8092	1.10574	4.34928	1.36583e-05	7.1546e-05	4.8092	142
ENSG00000149090	535.453	4.80545	0.674823	7.12104	1.07114e-12	2.06467e-11	4.80545	143
ENSG00000189127	54.3795	4.80437	0.597708	8.03798	9.13313e-16	2.76289e-14	4.80437	144
ENSG00000139865	5.50624	4.80384	0.950431	5.05438	4.31802e-07	3.10209e-06	4.80384	145
ENSG00000280623	54.7108	-4.79958	0.811791	-5.91233	3.37308e-09	3.5951e-08	4.79958	146
ENSG00000115718	20.5582	4.78775	0.603852	7.92868	2.21495e-15	6.33322e-14	4.78775	147
ENSG00000122641	2036.06	4.78503	0.569471	8.40259	4.36725e-17	1.55317e-15	4.78503	148
ENSG00000117009	16.0161	4.77738	0.642037	7.44098	9.99399e-14	2.28455e-12	4.77738	149
ENSG00000124143	42.6953	-4.77709	0.934594	-5.11141	3.19768e-07	2.36434e-06	4.77709	150
ENSG00000159231	21.1112	4.77179	0.532988	8.9529	3.46277e-19	1.50138e-17	4.77179	151
ENSG00000188162	8.64219	-4.76422	0.582988	-8.17208	3.03123e-16	9.75261e-15	4.76422	152
ENSG00000138161	63.591	4.76382	0.906647	5.25432	1.48569e-07	1.16347e-06	4.76382	153
ENSG00000256356	8.66432	-4.75614	0.488324	-9.73973	2.04102e-22	1.24582e-20	4.75614	154
ENSG00000169031	42.9124	4.75483	0.727837	6.53282	6.45444e-11	9.35187e-10	4.75483	155
ENSG00000106689	52.8077	-4.74816	0.514923	-9.22112	2.9402e-20	1.4543e-18	4.74816	156
ENSG00000197249	2948.76	4.74432	0.958503	4.94972	7.43203e-07	5.09875e-06	4.74432	157
ENSG00000171476	84.3307	-4.73632	0.781613	-6.05967	1.36398e-09	1.57466e-08	4.73632	158
ENSG00000081051	18857.3	4.73064	0.841682	5.62046	1.90447e-08	1.75538e-07	4.73064	159
ENSG00000154975	12.0267	-4.71625	0.790298	-5.96769	2.40642e-09	2.63329e-08	4.71625	160
ENSG00000156096	15.7723	4.71612	1.08254	4.35654	1.32133e-05	6.94687e-05	4.71612	161
ENSG00000118271	2529.23	4.71502	0.968011	4.87084	1.11127e-06	7.3769e-06	4.71502	162
ENSG00000145321	28.7198	4.6766	1.28767	3.63184	0.00028141	0.0010604	4.6766	163
ENSG00000163734	9.08896	4.6714	0.60132	7.76857	7.93779e-15	2.11179e-13	4.6714	164
ENSG00000122787	31.3044	4.6671	0.93448	4.99433	5.90411e-07	4.14299e-06	4.6671	165
ENSG00000135046	2331.46	4.65978	0.418043	11.1466	7.43534e-29	8.72507e-27	4.65978	166
ENSG00000116833	85.6856	4.64587	0.685615	6.7762	1.23379e-11	2.01876e-10	4.64587	167
ENSG00000198028	26.2269	4.63542	0.94686	4.89557	9.80225e-07	6.56522e-06	4.63542	168
ENSG00000180999	75.9605	-4.60609	0.833004	-5.52949	3.21158e-08	2.83057e-07	4.60609	169
ENSG00000196990	22.1652	-4.60552	0.413222	-11.1454	7.54154e-29	8.77112e-27	4.60552	170
ENSG00000251504	36.3171	4.59603	0.651651	7.05291	1.75216e-12	3.28897e-11	4.59603	171
ENSG00000171094	8.80441	-4.59141	0.554678	-8.27761	1.25674e-16	4.15205e-15	4.59141	172
ENSG00000136099	98.6573	-4.58684	0.529784	-8.65794	4.80348e-18	1.86642e-16	4.58684	173
ENSG00000175426	449.915	-4.57796	0.633373	-7.2279	4.90519e-13	9.99207e-12	4.57796	174
ENSG00000102802	83.6698	4.57028	0.60975	7.49534	6.61264e-14	1.56136e-12	4.57028	175
ENSG00000158865	10.3601	4.55855	0.695908	6.55051	5.73425e-11	8.41463e-10	4.55855	176
ENSG00000180210	132.384	4.55596	0.815625	5.58586	2.32552e-08	2.10237e-07	4.55596	177
ENSG00000124564	7.73671	4.53573	1.14547	3.95972	7.50379e-05	0.000327243	4.53573	178
ENSG00000136883	86.8271	4.5083	0.769551	5.85835	4.67478e-09	4.83285e-08	4.5083	179
ENSG00000099866	7.93396	4.50582	0.973894	4.62661	3.71704e-06	2.22544e-05	4.50582	180
ENSG00000174370	26.7388	4.50272	0.508435	8.85604	8.29106e-19	3.40606e-17	4.50272	181
ENSG00000162624	8.22405	4.50033	0.507352	8.87024	7.29876e-19	3.03463e-17	4.50033	182
ENSG00000136750	5.62963	4.49842	0.689663	6.52264	6.90819e-11	9.93405e-10	4.49842	183
ENSG00000099937	58.2921	4.49388	1.11506	4.03016	5.57392e-05	0.000251623	4.49388	184
ENSG00000170549	115.384	4.4815	0.578621	7.74514	9.54737e-15	2.50899e-13	4.4815	185
ENSG00000266010	243.651	-4.48095	0.602825	-7.43325	1.05962e-13	2.40941e-12	4.48095	186
ENSG00000164604	39.8256	-4.468	0.304396	-14.6783	8.88534e-49	4.77948e-46	4.468	187
ENSG00000100678	18.6479	4.46744	0.605045	7.38366	1.53997e-13	3.40276e-12	4.46744	188
ENSG00000162039	391.041	4.46703	0.342102	13.0576	5.74937e-39	1.41377e-36	4.46703	189
ENSG00000253537	13.7877	-4.46608	1.088	-4.10484	4.0459e-05	0.000188578	4.46608	190
ENSG00000153363	111.471	-4.4547	0.254861	-17.4789	2.07436e-68	2.97549e-65	4.4547	191
ENSG00000234787	103.603	4.4473	0.785694	5.66034	1.51075e-08	1.42024e-07	4.4473	192
ENSG00000237234	8.99581	-4.44345	0.580657	-7.65245	1.97179e-14	4.9766e-13	4.44345	193
ENSG00000241135	186.933	-4.44119	0.746656	-5.94811	2.71255e-09	2.94767e-08	4.44119	194
ENSG00000179546	11.9616	4.4297	0.659782	6.71388	1.8951e-11	3.00096e-10	4.4297	195
ENSG00000106511	26.7181	4.42565	0.795208	5.5654	2.61549e-08	2.33994e-07	4.42565	196
ENSG00000171596	36.8382	4.41746	0.918359	4.81017	1.50805e-06	9.79922e-06	4.41746	197
ENSG00000180767	40.5254	4.41426	0.636666	6.9334	4.10835e-12	7.27542e-11	4.41426	198
ENSG00000162745	909.793	4.41388	0.521168	8.46921	2.47068e-17	8.9344e-16	4.41388	199
ENSG00000157554	77.1597	4.40541	0.456068	9.65953	4.47894e-22	2.68627e-20	4.40541	200
ENSG00000145248	48.7703	4.40217	0.565081	7.79033	6.68329e-15	1.79469e-13	4.40217	201
ENSG00000109436	898.283	-4.39771	0.270274	-16.2713	1.57752e-59	1.50854e-56	4.39771	202
ENSG00000154237	56.7676	4.38341	0.338143	12.9632	1.97867e-38	4.60254e-36	4.38341	203
ENSG00000170820	12.5199	-4.37759	0.744774	-5.87774	4.15896e-09	4.34658e-08	4.37759	204
ENSG00000164794	40.2181	-4.37276	0.587719	-7.44022	1.00515e-13	2.29435e-12	4.37276	205
ENSG00000260918	7.03563	-4.36358	0.604791	-7.21502	5.3928e-13	1.08823e-11	4.36358	206
ENSG00000115085	15.6692	-4.35958	0.62172	-7.01214	2.34706e-12	4.34408e-11	4.35958	207
ENSG00000162722	96.3428	-4.35851	0.34346	-12.69	6.7189e-37	1.36062e-34	4.35851	208
ENSG00000167754	11.3192	-4.35377	0.666847	-6.52889	6.62583e-11	9.57475e-10	4.35377	209
ENSG00000230524	26.7005	4.33964	0.455543	9.52632	1.62961e-21	9.25758e-20	4.33964	210
ENSG00000271362	10.5279	-4.33615	0.679118	-6.38498	1.71418e-10	2.31784e-09	4.33615	211
ENSG00000227729	61.9461	4.33609	0.817861	5.30175	1.14701e-07	9.23884e-07	4.33609	212
ENSG00000113249	11.7922	4.32481	1.11441	3.88082	0.000104105	0.000438025	4.32481	213
ENSG00000233393	21.7609	4.32328	0.915782	4.72087	2.34842e-06	1.46303e-05	4.32328	214
ENSG00000162621	11.743	4.32179	0.77133	5.60303	2.10633e-08	1.92443e-07	4.32179	215
ENSG00000162782	9.30008	4.31731	0.588694	7.3337	2.23889e-13	4.82932e-12	4.31731	216
ENSG00000204385	44.228	4.29326	0.75222	5.70746	1.14678e-08	1.10338e-07	4.29326	217
ENSG00000073756	71.5967	4.28391	0.53289	8.03901	9.05676e-16	2.74461e-14	4.28391	218
ENSG00000133110	742.392	-4.28193	0.558902	-7.66133	1.84015e-14	4.67175e-13	4.28193	219
ENSG00000237923	37.5367	4.27973	0.420852	10.1692	2.72132e-24	1.99328e-22	4.27973	220
ENSG00000170893	679.191	-4.27717	0.75498	-5.66527	1.4679e-08	1.38222e-07	4.27717	221
ENSG00000214491	25.1162	-4.27171	0.291586	-14.6499	1.349e-48	7.03647e-46	4.27171	222
ENSG00000171388	104.592	4.26548	0.546331	7.8075	5.83329e-15	1.58373e-13	4.26548	223
ENSG00000115665	14.5806	4.2473	1.0944	3.88092	0.000104062	0.00043795	4.2473	224
ENSG00000120251	8.01772	-4.24657	1.13642	-3.73679	0.000186381	0.000735314	4.24657	225
ENSG00000161649	44.4128	4.24457	0.415708	10.2105	1.77999e-24	1.33461e-22	4.24457	226
ENSG00000196660	23.8001	4.24228	0.481061	8.81858	1.15923e-18	4.68401e-17	4.24228	227
ENSG00000233056	179.881	4.24186	0.458313	9.25538	2.13464e-20	1.06503e-18	4.24186	228
ENSG00000094755	114.169	-4.20748	1.12003	-3.75657	0.000172256	0.000685648	4.20748	229
ENSG00000147256	5.17536	-4.20125	0.623069	-6.74284	1.55321e-11	2.49631e-10	4.20125	230
ENSG00000166863	100.337	-4.1764	0.69896	-5.97516	2.29863e-09	2.52658e-08	4.1764	231
ENSG00000225383	16.5454	4.17219	0.486368	8.57827	9.63091e-18	3.6117e-16	4.17219	232
ENSG00000171451	918.359	4.16916	0.410836	10.148	3.38185e-24	2.45619e-22	4.16916	233
ENSG00000163762	157.822	4.15462	0.715195	5.80907	6.28196e-09	6.33088e-08	4.15462	234
ENSG00000274370	11.4451	-4.15449	0.69533	-5.97485	2.30307e-09	2.52985e-08	4.15449	235
ENSG00000228649	13.0894	4.14743	0.615117	6.7425	1.55685e-11	2.49982e-10	4.14743	236
ENSG00000116194	16.1782	-4.12807	0.589139	-7.00695	2.43575e-12	4.49373e-11	4.12807	237
ENSG00000154556	11996.3	4.12566	0.32494	12.6967	6.16875e-37	1.26408e-34	4.12566	238
ENSG00000039600	5.81764	4.12168	0.540661	7.6234	2.47076e-14	6.19057e-13	4.12168	239
ENSG00000159495	18.1754	4.11924	0.847746	4.85905	1.17953e-06	7.79393e-06	4.11924	240
ENSG00000155511	130.716	-4.11444	0.536619	-7.66733	1.7561e-14	4.46496e-13	4.11444	241
ENSG00000165474	45.4616	4.098	0.396353	10.3393	4.68099e-25	3.69605e-23	4.098	242
ENSG00000129654	68.2167	4.09632	0.623925	6.56539	5.18957e-11	7.69406e-10	4.09632	243
ENSG00000107165	24.5974	-4.08819	0.440037	-9.29056	1.53482e-20	7.81622e-19	4.08819	244
ENSG00000168779	202.196	4.0723	0.657003	6.19829	5.70784e-10	7.05306e-09	4.0723	245
ENSG00000253348	9.93644	-4.06938	0.647512	-6.28464	3.28608e-10	4.2433e-09	4.06938	246
ENSG00000198570	5.29092	-4.06848	0.506241	-8.03665	9.23294e-16	2.78819e-14	4.06848	247
ENSG00000184564	35.0398	-4.06099	0.459927	-8.82965	1.05002e-18	4.2527e-17	4.06099	248
ENSG00000179674	6.06301	4.05882	0.975496	4.16078	3.17165e-05	0.000151565	4.05882	249
ENSG00000151090	251.13	4.04376	0.429587	9.41314	4.81554e-21	2.6231e-19	4.04376	250
ENSG00000206384	100.754	-4.03667	0.55666	-7.25159	4.11897e-13	8.51137e-12	4.03667	251
ENSG00000169116	1839.29	4.03148	0.307709	13.1016	3.22459e-39	8.28432e-37	4.03148	252
ENSG00000057657	52.8855	4.02829	0.697532	5.77506	7.6924e-09	7.62726e-08	4.02829	253
ENSG00000177098	87.7033	-4.02676	0.344618	-11.6847	1.52595e-31	2.28402e-29	4.02676	254
ENSG00000143627	9.72832	4.01879	0.64646	6.21661	5.08012e-10	6.35033e-09	4.01879	255
ENSG00000211592	10.1904	-4.0181	1.1335	-3.54484	0.000392847	0.00142315	4.0181	256
ENSG00000123901	11.9225	-4.01507	0.509218	-7.88479	3.15066e-15	8.81825e-14	4.01507	257
ENSG00000258932	8.142	4.01261	0.65626	6.11436	9.69455e-10	1.15084e-08	4.01261	258
ENSG00000188133	18.2451	4.00643	0.7562	5.2981	1.17012e-07	9.39866e-07	4.00643	259
ENSG00000197106	50.5623	-4.00254	0.384247	-10.4166	2.08323e-25	1.66784e-23	4.00254	260
ENSG00000119042	88.0338	3.99213	0.2664	14.9855	9.13986e-51	5.24415e-48	3.99213	261
ENSG00000166448	66.219	-3.99198	0.456724	-8.74046	2.32161e-18	9.18662e-17	3.99198	262
ENSG00000144488	50.0895	-3.98829	0.334508	-11.9229	8.99638e-33	1.48899e-30	3.98829	263
ENSG00000077420	20.856	3.98587	0.666118	5.98374	2.18074e-09	2.40932e-08	3.98587	264
ENSG00000205358	111.572	3.97726	0.649028	6.12802	8.89809e-10	1.06363e-08	3.97726	265
ENSG00000125144	331.819	3.97328	0.607002	6.54574	5.92033e-11	8.66552e-10	3.97328	266
ENSG00000163492	2114.11	3.97274	0.310735	12.785	1.98893e-37	4.3336e-35	3.97274	267
ENSG00000261857	16.2806	-3.97273	0.552667	-7.18829	6.56055e-13	1.29652e-11	3.97273	268
ENSG00000206052	353.549	3.97223	0.34118	11.6426	2.50255e-31	3.58971e-29	3.97223	269
ENSG00000146678	12.2486	3.96898	1.11688	3.55365	0.00037993	0.00138273	3.96898	270
ENSG00000113924	47.3369	3.96695	0.890798	4.45325	8.45783e-06	4.65573e-05	3.96695	271
ENSG00000133106	242.337	-3.96037	0.308164	-12.8515	8.43713e-38	1.88608e-35	3.96037	272
ENSG00000158578	120.871	3.95538	0.8993	4.39829	1.09108e-05	5.85251e-05	3.95538	273
ENSG00000151834	153.24	3.95027	0.348868	11.3231	1.00854e-29	1.27648e-27	3.95027	274
ENSG00000231213	26.1082	-3.94633	0.902548	-4.37243	1.22871e-05	6.49564e-05	3.94633	275
ENSG00000186854	42.7226	3.93644	0.237769	16.5557	1.45537e-61	1.67008e-58	3.93644	276
ENSG00000167332	21.4611	-3.93517	1.01242	-3.88689	0.000101536	0.000428264	3.93517	277
ENSG00000110169	230.795	3.92912	0.671836	5.84833	4.96522e-09	5.10551e-08	3.92912	278
ENSG00000196092	15.5805	3.91478	0.704189	5.55928	2.70886e-08	2.4197e-07	3.91478	279
ENSG00000095596	64.0562	-3.9079	0.991273	-3.9423	8.07035e-05	0.000349471	3.9079	280
ENSG00000196549	648.504	-3.90368	0.574468	-6.79531	1.08083e-11	1.77691e-10	3.90368	281
ENSG00000178033	10.4948	-3.8973	0.540939	-7.2047	5.81711e-13	1.1643e-11	3.8973	282
ENSG00000226673	48.1514	3.89691	0.989594	3.93788	8.22031e-05	0.000354894	3.89691	283
ENSG00000141574	15.2284	3.88976	0.369675	10.5221	6.8344e-26	5.7951e-24	3.88976	284
ENSG00000246792	11.9257	3.88171	0.351602	11.0401	2.44799e-28	2.60107e-26	3.88171	285
ENSG00000145692	12.3231	3.86486	0.578659	6.67899	2.40593e-11	3.72757e-10	3.86486	286
ENSG00000013293	8.74677	3.85901	0.55935	6.89909	5.2336e-12	9.01761e-11	3.85901	287
ENSG00000148702	119.901	3.85632	1.29922	2.96817	0.00299579	0.00849064	3.85632	288
ENSG00000165566	17.827	3.85584	0.638226	6.0415	1.52691e-09	1.74869e-08	3.85584	289
ENSG00000198569	26.3956	-3.85499	0.546743	-7.05083	1.77851e-12	3.33117e-11	3.85499	290
ENSG00000234520	8.73142	-3.84816	0.852899	-4.51186	6.4262e-06	3.64823e-05	3.84816	291
ENSG00000265992	462.371	3.84684	0.433547	8.87296	7.12249e-19	2.96851e-17	3.84684	292
ENSG00000245105	39.6243	-3.8447	0.30771	-12.4946	7.99308e-36	1.51192e-33	3.8447	293
ENSG00000184497	16.3996	3.84443	0.490143	7.84349	4.3819e-15	1.20488e-13	3.84443	294
ENSG00000037280	66.3244	3.83826	0.758362	5.06125	4.16517e-07	3.00105e-06	3.83826	295
ENSG00000251493	55.5133	3.827	0.630693	6.06792	1.29576e-09	1.50397e-08	3.827	296
ENSG00000087589	47.5086	3.82291	0.881292	4.33784	1.4389e-05	7.48948e-05	3.82291	297
ENSG00000174944	22.2065	-3.80841	0.883449	-4.31085	1.62631e-05	8.34882e-05	3.80841	298
ENSG00000173406	269.342	-3.80157	0.456069	-8.33552	7.7159e-17	2.64569e-15	3.80157	299
ENSG00000233384	6.23753	3.7982	0.429349	8.84641	9.03791e-19	3.68648e-17	3.7982	300
ENSG00000145824	389.551	-3.78845	0.506753	-7.47592	7.66663e-14	1.78573e-12	3.78845	301
ENSG00000150594	35.45	3.78791	0.541164	6.99956	2.56765e-12	4.72529e-11	3.78791	302
ENSG00000153086	6.08139	3.78475	1.02138	3.70554	0.000210941	0.000819253	3.78475	303
ENSG00000100079	48.6357	-3.77854	0.719403	-5.25232	1.50194e-07	1.17566e-06	3.77854	304
ENSG00000241269	8.42085	3.77692	0.432115	8.74055	2.31977e-18	9.18662e-17	3.77692	305
ENSG00000273706	26.7568	-3.76124	0.78635	-4.78317	1.72553e-06	1.10703e-05	3.76124	306
ENSG00000215018	11.905	3.75893	0.38941	9.65289	4.77905e-22	2.85631e-20	3.75893	307
ENSG00000069696	9.06242	3.7557	0.416336	9.02083	1.86673e-19	8.38958e-18	3.7557	308
ENSG00000109205	15.1187	-3.74475	0.991565	-3.7766	0.000158982	0.000640132	3.74475	309
ENSG00000163082	211.729	-3.74042	0.536553	-6.97121	3.14227e-12	5.67554e-11	3.74042	310
ENSG00000169429	9.41191	3.73828	1.17725	3.17544	0.00149607	0.00462001	3.73828	311
ENSG00000166268	28.4451	3.73676	0.345938	10.8018	3.37497e-27	3.19195e-25	3.73676	312
ENSG00000226306	76.1258	-3.73232	0.610387	-6.11468	9.67515e-10	1.15013e-08	3.73232	313
ENSG00000280323	42.6763	3.72707	0.613946	6.07067	1.27375e-09	1.48166e-08	3.72707	314
ENSG00000080644	40.6147	-3.72643	0.513835	-7.2522	4.1006e-13	8.49382e-12	3.72643	315
ENSG00000237463	12.9163	-3.72555	0.687457	-5.41932	5.98265e-08	5.02584e-07	3.72555	316
ENSG00000169758	58.8745	3.71887	0.329285	11.2938	1.40861e-29	1.74434e-27	3.71887	317
ENSG00000164398	15.2785	3.71497	0.352413	10.5415	5.56037e-26	4.78553e-24	3.71497	318
ENSG00000138115	12.1691	-3.70992	0.368686	-10.0625	8.08862e-24	5.63682e-22	3.70992	319
ENSG00000164749	21.1287	3.70345	0.629821	5.88016	4.09858e-09	4.29129e-08	3.70345	320
ENSG00000124159	70.1297	-3.70082	0.587281	-6.30161	2.9457e-10	3.83543e-09	3.70082	321
ENSG00000023839	73.1752	3.69673	0.336206	10.9954	4.02009e-28	4.1938e-26	3.69673	322
ENSG00000257242	22.0423	3.6919	0.621768	5.93775	2.88952e-09	3.12421e-08	3.6919	323
ENSG00000135638	40.5592	3.68192	0.470095	7.83228	4.79103e-15	1.31319e-13	3.68192	324
ENSG00000088836	74.2092	3.68	0.4967	7.40892	1.27337e-13	2.85622e-12	3.68	325
ENSG00000273443	6.92355	3.67824	0.61073	6.0227	1.71534e-09	1.94892e-08	3.67824	326
ENSG00000003249	12.1814	3.67315	0.296104	12.4049	2.45721e-35	4.54796e-33	3.67315	327
ENSG00000232480	117.78	3.66859	0.55957	6.55608	5.52388e-11	8.14062e-10	3.66859	328
ENSG00000109794	84.7809	3.66814	0.187518	19.5615	3.29107e-85	1.13298e-81	3.66814	329
ENSG00000274956	31.9847	-3.66643	0.450931	-8.13081	4.26438e-16	1.34191e-14	3.66643	330
ENSG00000132854	72.7725	-3.65291	0.586511	-6.22821	4.71806e-10	5.92356e-09	3.65291	331
ENSG00000180447	285.95	-3.6509	0.315827	-11.5598	6.58609e-31	9.14245e-29	3.6509	332
ENSG00000174564	23.8766	3.64961	0.410301	8.89498	5.8432e-19	2.44718e-17	3.64961	333
ENSG00000137225	10.4095	3.64823	0.607007	6.01019	1.85302e-09	2.08334e-08	3.64823	334
ENSG00000182836	122.279	-3.64295	0.635106	-5.73597	9.69558e-09	9.48238e-08	3.64295	335
ENSG00000091879	28.8279	-3.64141	0.739092	-4.92686	8.35609e-07	5.66719e-06	3.64141	336
ENSG00000134830	7.9528	3.64056	0.749628	4.85649	1.19483e-06	7.88898e-06	3.64056	337
ENSG00000113100	6.28035	-3.63665	0.870817	-4.17614	2.96497e-05	0.000142718	3.63665	338
ENSG00000162078	8.40138	3.62334	0.814439	4.44888	8.63172e-06	4.7363e-05	3.62334	339
ENSG00000198075	102.301	3.62071	0.329875	10.976	4.986e-28	5.07835e-26	3.62071	340
ENSG00000124491	5.68737	3.61812	0.660044	5.48163	4.21428e-08	3.66551e-07	3.61812	341
ENSG00000155886	24.2509	3.61738	0.49702	7.27815	3.38434e-13	7.10423e-12	3.61738	342
ENSG00000231252	4.82069	-3.61583	0.603829	-5.98818	2.12207e-09	2.34751e-08	3.61583	343
ENSG00000010932	46.8245	3.61196	0.94723	3.81318	0.000137188	0.00056011	3.61196	344
ENSG00000222019	12.1001	3.60074	0.395127	9.11288	8.02255e-20	3.73222e-18	3.60074	345
ENSG00000170577	14.6285	3.5984	0.501434	7.17621	7.16679e-13	1.40503e-11	3.5984	346
ENSG00000019505	158.887	-3.59527	0.332286	-10.8198	2.77351e-27	2.63759e-25	3.59527	347
ENSG00000198673	498.337	3.5836	0.337123	10.63	2.16194e-26	1.91822e-24	3.5836	348
ENSG00000152207	10.8067	-3.5757	1.18618	-3.01446	0.00257434	0.00742992	3.5757	349
ENSG00000253313	83.2205	3.56915	0.868245	4.11076	3.94354e-05	0.000184357	3.56915	350
ENSG00000129422	2597.38	3.56612	0.266742	13.3691	9.15856e-41	2.76572e-38	3.56612	351
ENSG00000261949	7.5098	-3.55707	0.481616	-7.3857	1.51651e-13	3.35956e-12	3.55707	352
ENSG00000165140	23.7737	3.55552	0.396309	8.97159	2.92274e-19	1.28114e-17	3.55552	353
ENSG00000273402	9.84861	-3.55405	0.831654	-4.27347	1.92452e-05	9.71743e-05	3.55405	354
ENSG00000149488	12.8232	-3.54957	0.496191	-7.15365	8.44991e-13	1.63978e-11	3.54957	355
ENSG00000171724	761.856	-3.5495	0.438835	-8.08844	6.04328e-16	1.88107e-14	3.5495	356
ENSG00000173930	134.817	3.54393	0.454783	7.79258	6.56567e-15	1.77139e-13	3.54393	357
ENSG00000091262	5.74961	-3.54146	0.678148	-5.22224	1.76767e-07	1.36261e-06	3.54146	358
ENSG00000164651	171.632	3.53721	0.625377	5.65612	1.54829e-08	1.4492e-07	3.53721	359
ENSG00000132000	12.9314	-3.53715	0.561859	-6.29544	3.06538e-10	3.98221e-09	3.53715	360
ENSG00000101892	13.6588	-3.53702	1.20651	-2.93161	0.00337206	0.00941344	3.53702	361
ENSG00000183242	5.67609	-3.53618	0.947093	-3.73372	0.000188673	0.000743335	3.53618	362
ENSG00000248309	10.6731	3.51954	0.569045	6.185	6.2104e-10	7.63024e-09	3.51954	363
ENSG00000138795	183.046	-3.51892	0.439227	-8.01163	1.13193e-15	3.36511e-14	3.51892	364
ENSG00000065320	302.799	3.51843	0.43755	8.0412	8.89613e-16	2.70546e-14	3.51843	365
ENSG00000089225	2397.32	3.51066	0.349858	10.0345	1.07467e-23	7.4252e-22	3.51066	366
ENSG00000226674	9.26662	3.50758	0.572018	6.13193	8.68168e-10	1.0421e-08	3.50758	367
ENSG00000161270	13.4139	-3.50702	0.612334	-5.72731	1.02036e-08	9.93071e-08	3.50702	368
ENSG00000153823	505.695	3.50374	0.418874	8.36466	6.02869e-17	2.0964e-15	3.50374	369
ENSG00000138193	490.316	-3.50031	0.169016	-20.7099	2.82168e-95	2.42848e-91	3.50031	370
ENSG00000087128	10.9024	3.49841	0.534115	6.54992	5.75688e-11	8.44064e-10	3.49841	371
ENSG00000054938	6.40358	-3.4984	0.636126	-5.49953	3.80803e-08	3.33067e-07	3.4984	372
ENSG00000164393	8.47279	-3.49644	0.826856	-4.2286	2.35149e-05	0.000116111	3.49644	373
ENSG00000092051	201.421	-3.49491	0.469778	-7.4395	1.0107e-13	2.30122e-12	3.49491	374
ENSG00000140675	7.11816	3.49445	0.429297	8.13993	3.95496e-16	1.25141e-14	3.49445	375
ENSG00000072657	182.717	3.49318	0.485297	7.19802	6.10923e-13	1.21454e-11	3.49318	376
ENSG00000205795	29.7006	3.48518	0.421935	8.25999	1.45686e-16	4.78569e-15	3.48518	377
ENSG00000203883	22.2142	3.48106	0.528558	6.58596	4.51953e-11	6.73547e-10	3.48106	378
ENSG00000060566	16.8328	3.47673	0.869669	3.99776	6.39445e-05	0.000284192	3.47673	379
ENSG00000112319	137.809	-3.47167	0.52222	-6.64792	2.97274e-11	4.52829e-10	3.47167	380
ENSG00000184613	362.979	3.4683	0.316277	10.966	5.56702e-28	5.60381e-26	3.4683	381
ENSG00000163739	5.32471	3.46384	0.728096	4.7574	1.96107e-06	1.24469e-05	3.46384	382
ENSG00000229951	16.9635	3.46365	0.866745	3.99616	6.43779e-05	0.000285823	3.46365	383
ENSG00000143171	114.54	-3.46094	0.714071	-4.84678	1.25483e-06	8.25348e-06	3.46094	384
ENSG00000141505	154.451	3.4536	0.56605	6.10123	1.05257e-09	1.24436e-08	3.4536	385
ENSG00000173401	10.3029	3.4511	0.534413	6.45774	1.06277e-10	1.48366e-09	3.4511	386
ENSG00000110090	1746.26	3.45006	0.287671	11.9931	3.86371e-33	6.58475e-31	3.45006	387
ENSG00000135549	315.568	3.44785	0.479221	7.19469	6.26041e-13	1.24291e-11	3.44785	388
ENSG00000108691	50.773	-3.44745	0.503797	-6.84294	7.75842e-12	1.30162e-10	3.44745	389
ENSG00000115596	3.21502	-3.44708	1.12694	-3.0588	0.00222225	0.00653425	3.44708	390
ENSG00000182508	16.1426	-3.44649	0.484421	-7.11465	1.122e-12	2.15546e-11	3.44649	391
ENSG00000264345	7.52664	3.44587	0.821554	4.19434	2.73673e-05	0.000133109	3.44587	392
ENSG00000203877	10.4447	3.44294	0.65353	5.26823	1.37747e-07	1.08963e-06	3.44294	393
ENSG00000013588	41.7114	-3.43608	0.532791	-6.44919	1.12446e-10	1.56218e-09	3.43608	394
ENSG00000214944	56.4449	3.43221	0.383887	8.94069	3.86739e-19	1.65747e-17	3.43221	395
ENSG00000161921	55.1364	3.43183	0.455161	7.53983	4.70593e-14	1.13768e-12	3.43183	396
ENSG00000107317	87.8962	-3.43165	0.525618	-6.52879	6.63051e-11	9.57475e-10	3.43165	397
ENSG00000166126	71.173	3.43072	0.516572	6.64131	3.10899e-11	4.71082e-10	3.43072	398
ENSG00000104899	43.9732	-3.42864	0.422453	-8.11603	4.81681e-16	1.50749e-14	3.42864	399
ENSG00000163064	22.0114	3.42751	0.67417	5.08404	3.69486e-07	2.6892e-06	3.42751	400
ENSG00000224957	34.812	-3.42101	0.924655	-3.69977	0.000215797	0.000836602	3.42101	401
ENSG00000178860	44.7428	3.419	0.864477	3.95499	7.65375e-05	0.00033336	3.419	402
ENSG00000186439	1354.35	3.41679	0.370558	9.22066	2.9528e-20	1.45635e-18	3.41679	403
ENSG00000110375	5.03074	-3.40498	0.490379	-6.94356	3.82328e-12	6.8056e-11	3.40498	404
ENSG00000140459	77.7071	-3.40381	0.33321	-10.2152	1.69493e-24	1.2796e-22	3.40381	405
ENSG00000160097	174.13	-3.40037	0.381325	-8.91725	4.78009e-19	2.0316e-17	3.40037	406
ENSG00000188783	39.6696	-3.4003	0.446648	-7.61293	2.67949e-14	6.66503e-13	3.4003	407
ENSG00000249853	48.3769	-3.39404	0.377815	-8.98335	2.62655e-19	1.15629e-17	3.39404	408
ENSG00000244649	11.0402	3.39403	0.895929	3.78828	0.000151692	0.000613362	3.39403	409
ENSG00000250266	8.63176	3.39169	0.987077	3.4361	0.000590158	0.00203902	3.39169	410
ENSG00000118004	87.5775	-3.39092	0.420383	-8.06626	7.24833e-16	2.23594e-14	3.39092	411
ENSG00000277010	5.31838	-3.38465	0.449383	-7.53178	5.00535e-14	1.20837e-12	3.38465	412
ENSG00000125414	26.0341	-3.38038	0.490478	-6.89201	5.50099e-12	9.41239e-11	3.38038	413
ENSG00000156510	88.9633	3.37585	0.806277	4.18696	2.82712e-05	0.000136925	3.37585	414
ENSG00000064655	9.39996	-3.37277	0.475009	-7.10044	1.24365e-12	2.3865e-11	3.37277	415
ENSG00000231389	23.4703	-3.37121	0.363162	-9.28293	1.64874e-20	8.29817e-19	3.37121	416
ENSG00000184060	14.1261	3.36712	0.282918	11.9014	1.16374e-32	1.89436e-30	3.36712	417
ENSG00000261120	6.65851	3.36683	0.381033	8.83607	9.91453e-19	4.02497e-17	3.36683	418
ENSG00000145864	1019.39	3.36667	0.327019	10.295	7.41999e-25	5.80547e-23	3.36667	419
ENSG00000249550	28.9855	-3.36065	0.6981	-4.814	1.47941e-06	9.63857e-06	3.36065	420
ENSG00000136630	69.7823	-3.35932	0.52986	-6.34001	2.29749e-10	3.0304e-09	3.35932	421
ENSG00000260578	9.77299	3.35746	0.453243	7.40764	1.28569e-13	2.8767e-12	3.35746	422
ENSG00000148123	17.3188	3.34424	0.41905	7.98052	1.45716e-15	4.28023e-14	3.34424	423
ENSG00000188488	220.51	3.34423	0.862868	3.87571	0.000106315	0.000445687	3.34423	424
ENSG00000123700	60.2121	3.34259	0.424461	7.8749	3.41004e-15	9.4979e-14	3.34259	425
ENSG00000107295	84.2615	3.34168	0.32683	10.2245	1.53977e-24	1.16758e-22	3.34168	426
ENSG00000147869	177.677	-3.33536	0.615264	-5.42103	5.92579e-08	4.98537e-07	3.33536	427
ENSG00000110786	72.9481	-3.33376	0.650231	-5.12704	2.94329e-07	2.18751e-06	3.33376	428
ENSG00000057468	6.74561	-3.33291	0.44984	-7.4091	1.2716e-13	2.85622e-12	3.33291	429
ENSG00000138356	49.5016	3.3311	0.327048	10.1854	2.30519e-24	1.71031e-22	3.3311	430
ENSG00000163347	189.552	3.33019	0.500631	6.65198	2.89186e-11	4.4129e-10	3.33019	431
ENSG00000281566	66.8819	3.32933	0.585269	5.68855	1.28124e-08	1.22318e-07	3.32933	432
ENSG00000143119	17.9987	-3.3264	0.590762	-5.6307	1.79482e-08	1.66188e-07	3.3264	433
ENSG00000213088	4.98868	-3.32618	0.808013	-4.1165	3.84676e-05	0.000180371	3.32618	434
ENSG00000261594	6.76002	-3.32542	0.496062	-6.70364	2.03292e-11	3.18695e-10	3.32542	435
ENSG00000275131	7.5633	-3.32501	0.688806	-4.82721	1.3846e-06	9.05513e-06	3.32501	436
ENSG00000154065	156.41	3.31943	0.299051	11.0999	1.25578e-28	1.4315e-26	3.31943	437
ENSG00000159212	91.4156	3.31679	0.770653	4.30387	1.67844e-05	8.58572e-05	3.31679	438
ENSG00000160471	18.0494	-3.3167	0.706878	-4.69205	2.70481e-06	1.66219e-05	3.3167	439
ENSG00000204278	5.33598	-3.31656	1.18645	-2.79537	0.005184	0.0136754	3.31656	440
ENSG00000179256	64.4741	3.31425	0.64491	5.13909	2.76077e-07	2.06255e-06	3.31425	441
ENSG00000241644	7.68177	3.31188	0.74647	4.43673	9.13374e-06	4.98301e-05	3.31188	442
ENSG00000101307	7.75831	3.3027	1.20502	2.74078	0.00612934	0.0158378	3.3027	443
ENSG00000204531	4879.52	-3.2964	0.557095	-5.91713	3.27613e-09	3.50261e-08	3.2964	444
ENSG00000081189	1725.98	3.29549	0.203712	16.1771	7.31096e-59	6.62334e-56	3.29549	445
ENSG00000188770	7.91962	-3.29449	0.615845	-5.34954	8.81773e-08	7.23104e-07	3.29449	446
ENSG00000224557	79.1096	3.29367	0.543963	6.05495	1.40458e-09	1.61827e-08	3.29367	447
ENSG00000165376	22.1555	3.2929	0.986181	3.33904	0.000840682	0.0027832	3.2929	448
ENSG00000178573	402.689	3.29133	0.286933	11.4707	1.85094e-30	2.46978e-28	3.29133	449
ENSG00000102575	42.3477	3.29032	0.536692	6.13075	8.74652e-10	1.04916e-08	3.29032	450
ENSG00000148655	77.5077	3.2869	0.441783	7.44007	1.00635e-13	2.29435e-12	3.2869	451
ENSG00000196668	7.2583	-3.28635	0.707915	-4.64229	3.44566e-06	2.07596e-05	3.28635	452
ENSG00000255967	4.9442	3.285	0.456635	7.19393	6.2951e-13	1.24836e-11	3.285	453
ENSG00000134240	33.4874	3.27968	1.24867	2.62654	0.00862578	0.0212411	3.27968	454
ENSG00000103184	29.0367	-3.27583	0.351388	-9.32255	1.13575e-20	5.8357e-19	3.27583	455
ENSG00000112394	132.846	3.27244	0.327612	9.98879	1.70657e-23	1.13857e-21	3.27244	456
ENSG00000255737	6.7472	3.27139	0.663233	4.93249	8.11874e-07	5.51927e-06	3.27139	457
ENSG00000102452	43.4107	3.27114	0.6392	5.11755	3.09526e-07	2.29452e-06	3.27114	458
ENSG00000132821	123.563	-3.27002	0.571066	-5.72617	1.02725e-08	9.98426e-08	3.27002	459
ENSG00000130226	20.4666	3.2695	0.56095	5.82851	5.59258e-09	5.70291e-08	3.2695	460
ENSG00000007908	31.9672	3.26704	0.946185	3.45286	0.000554677	0.00192999	3.26704	461
ENSG00000162460	15.6374	3.26678	0.766642	4.26116	2.03367e-05	0.000102176	3.26678	462
ENSG00000180044	18.0818	3.26319	0.716429	4.5548	5.24347e-06	3.04302e-05	3.26319	463
ENSG00000196611	58.0153	-3.26009	0.776211	-4.2	2.66914e-05	0.000130079	3.26009	464
ENSG00000112139	48.7465	-3.25916	0.399624	-8.15557	3.47543e-16	1.10578e-14	3.25916	465
ENSG00000255026	16.8802	3.25608	0.544357	5.98152	2.21061e-09	2.43702e-08	3.25608	466
ENSG00000187398	57.0489	3.25486	0.405461	8.02756	9.94341e-16	2.98701e-14	3.25486	467
ENSG00000138823	84.9813	3.25482	0.505182	6.44288	1.17228e-10	1.62598e-09	3.25482	468
ENSG00000176884	29.4502	3.25378	0.337583	9.63845	5.50128e-22	3.2766e-20	3.25378	469
ENSG00000074276	57.8259	3.25265	0.602505	5.39855	6.71834e-08	5.60285e-07	3.25265	470
ENSG00000138792	364.98	-3.25036	0.429837	-7.56185	3.97379e-14	9.72985e-13	3.25036	471
ENSG00000139329	5817.08	-3.24759	0.622827	-5.21426	1.84549e-07	1.41561e-06	3.24759	472
ENSG00000128564	12.9917	-3.24642	0.584186	-5.55717	2.74184e-08	2.44535e-07	3.24642	473
ENSG00000231672	10.58	-3.23956	0.465111	-6.96513	3.28106e-12	5.90763e-11	3.23956	474
ENSG00000144821	12.3156	-3.23825	0.451486	-7.17244	7.36711e-13	1.44102e-11	3.23825	475
ENSG00000152214	9.12225	3.23601	0.517613	6.25179	4.05773e-10	5.15847e-09	3.23601	476
ENSG00000181408	8.03396	3.23278	0.680736	4.74895	2.0448e-06	1.29211e-05	3.23278	477
ENSG00000177363	16.4404	-3.22844	0.649208	-4.97288	6.59643e-07	4.57103e-06	3.22844	478
ENSG00000054356	115.194	-3.22262	0.638179	-5.0497	4.42499e-07	3.17099e-06	3.22262	479
ENSG00000155265	5.66871	-3.21389	0.552742	-5.81444	6.08363e-09	6.15623e-08	3.21389	480
ENSG00000176532	126.668	3.21375	0.662606	4.85016	1.2336e-06	8.12315e-06	3.21375	481
ENSG00000152953	90.2029	-3.21363	0.545371	-5.89256	3.80255e-09	4.01062e-08	3.21363	482
ENSG00000121454	86.4726	3.21146	0.283404	11.3317	9.1381e-30	1.16514e-27	3.21146	483
ENSG00000166558	5.06031	-3.21092	1.01157	-3.17418	0.00150259	0.00463693	3.21092	484
ENSG00000109072	1608.18	3.21002	0.738325	4.34771	1.37564e-05	7.19725e-05	3.21002	485
ENSG00000229921	8.24057	-3.20979	0.750181	-4.27868	1.88001e-05	9.52063e-05	3.20979	486
ENSG00000148680	208.499	3.20649	0.52368	6.12299	9.1837e-10	1.09625e-08	3.20649	487
ENSG00000138308	15.1936	3.20595	1.03428	3.09968	0.00193727	0.00579532	3.20595	488
ENSG00000250508	30.1905	3.20513	0.649161	4.93734	7.91942e-07	5.39869e-06	3.20513	489
ENSG00000125966	151.516	3.20429	0.302716	10.5851	3.49301e-26	3.05204e-24	3.20429	490
ENSG00000149575	72.224	-3.20379	0.291524	-10.9898	4.27791e-28	4.40932e-26	3.20379	491
ENSG00000183578	10.7745	3.19898	0.518041	6.17516	6.60974e-10	8.06332e-09	3.19898	492
ENSG00000206190	175.301	3.1969	0.599399	5.33351	9.63338e-08	7.8513e-07	3.1969	493
ENSG00000165023	40.8394	3.19586	0.500922	6.37994	1.77152e-10	2.38788e-09	3.19586	494
ENSG00000187715	8.53314	3.19302	1.00454	3.1786	0.00147988	0.0045741	3.19302	495
ENSG00000183091	153.815	3.18754	0.291878	10.9208	9.16598e-28	9.06747e-26	3.18754	496
ENSG00000125462	15.892	-3.18712	0.519078	-6.13998	8.25336e-10	9.92768e-09	3.18712	497
ENSG00000163673	34.6003	3.18326	0.370362	8.59499	8.32723e-18	3.14335e-16	3.18326	498
ENSG00000187955	4706.1	3.18234	0.499482	6.37127	1.87474e-10	2.50932e-09	3.18234	499
ENSG00000124575	6.68269	3.18163	0.461506	6.89401	5.42393e-12	9.30829e-11	3.18163	500
ENSG00000145626	16.1167	3.18138	0.755538	4.21076	2.54517e-05	0.000124566	3.18138	501
ENSG00000129007	32.101	3.18096	0.432005	7.36325	1.79487e-13	3.92568e-12	3.18096	502
ENSG00000185306	25.0965	-3.17762	0.480144	-6.61805	3.63975e-11	5.4717e-10	3.17762	503
ENSG00000159871	16.5083	3.17728	0.708696	4.48327	7.35065e-06	4.10668e-05	3.17728	504
ENSG00000175206	15158.7	3.1756	0.412398	7.70033	1.35712e-14	3.51313e-13	3.1756	505
ENSG00000136011	10.7661	3.17339	0.827479	3.83501	0.000125558	0.000516669	3.17339	506
ENSG00000165828	35.0954	3.17239	0.621365	5.10552	3.29888e-07	2.42945e-06	3.17239	507
ENSG00000188580	35.4572	-3.16952	0.458369	-6.91478	4.68577e-12	8.20511e-11	3.16952	508
ENSG00000066032	54.378	-3.16887	0.587601	-5.39289	6.93328e-08	5.76813e-07	3.16887	509
ENSG00000133083	255.336	3.16878	0.459279	6.89947	5.21977e-12	9.0028e-11	3.16878	510
ENSG00000132855	65.2667	3.16875	1.08026	2.93332	0.00335353	0.00936778	3.16875	511
ENSG00000136237	136.9	3.16555	0.310036	10.2103	1.7833e-24	1.33461e-22	3.16555	512
ENSG00000185933	5.08424	-3.15605	0.463248	-6.81288	9.56662e-12	1.58268e-10	3.15605	513
ENSG00000242173	11.2248	3.1446	0.313456	10.032	1.10222e-23	7.55875e-22	3.1446	514
ENSG00000082684	565.084	-3.14377	0.46867	-6.70786	1.97498e-11	3.11028e-10	3.14377	515
ENSG00000128610	62.3054	3.14347	0.741741	4.23796	2.25564e-05	0.000111891	3.14347	516
ENSG00000111799	946.474	3.14212	0.541285	5.80493	6.4393e-09	6.47914e-08	3.14212	517
ENSG00000118308	40.9212	3.14174	0.673813	4.66263	3.12186e-06	1.8948e-05	3.14174	518
ENSG00000177575	7.87647	3.14133	0.824038	3.81212	0.000137779	0.000562387	3.14133	519
ENSG00000101842	7.00806	3.13821	0.678784	4.62329	3.77697e-06	2.25897e-05	3.13821	520
ENSG00000053108	17.4808	3.13361	0.66314	4.72541	2.29654e-06	1.4356e-05	3.13361	521
ENSG00000169252	50.2389	-3.12967	0.282028	-11.097	1.2967e-28	1.45883e-26	3.12967	522
ENSG00000179776	224.778	3.12927	0.805358	3.88557	0.000102091	0.000430496	3.12927	523
ENSG00000182732	243.894	3.12873	0.337616	9.26711	1.91253e-20	9.56987e-19	3.12873	524
ENSG00000154856	226.906	-3.12749	0.305231	-10.2463	1.22952e-24	9.40611e-23	3.12749	525
ENSG00000224020	74.6544	3.12696	0.317928	9.83541	7.92478e-23	5.07098e-21	3.12696	526
ENSG00000261824	146.851	3.12607	0.739739	4.22591	2.37973e-05	0.000117371	3.12607	527
ENSG00000197182	6.77851	3.12489	0.656386	4.76076	1.92868e-06	1.22594e-05	3.12489	528
ENSG00000120907	8.50902	-3.12356	0.589087	-5.30238	1.14304e-07	9.21119e-07	3.12356	529
ENSG00000257398	6.43821	3.12329	0.516334	6.04897	1.45772e-09	1.67613e-08	3.12329	530
ENSG00000132639	248.413	3.12266	0.432683	7.21696	5.31635e-13	1.07533e-11	3.12266	531
ENSG00000128917	20.9657	3.12071	0.61702	5.05772	4.24299e-07	3.05329e-06	3.12071	532
ENSG00000156265	355.784	3.11629	0.790288	3.94324	8.03884e-05	0.000348378	3.11629	533
ENSG00000260001	14.8872	3.11617	0.269456	11.5647	6.22061e-31	8.70532e-29	3.11617	534
ENSG00000188906	26.365	3.11474	0.476438	6.53756	6.25314e-11	9.09081e-10	3.11474	535
ENSG00000123243	63.5927	3.10864	0.612914	5.07191	3.93836e-07	2.85076e-06	3.10864	536
ENSG00000262655	948.875	-3.10634	0.413016	-7.52113	5.43065e-14	1.30373e-12	3.10634	537
ENSG00000184454	6.50755	3.10503	0.667881	4.64908	3.33421e-06	2.01516e-05	3.10503	538
ENSG00000205562	24.075	-3.10227	0.618236	-5.01794	5.2228e-07	3.69503e-06	3.10227	539
ENSG00000109321	77.288	3.10053	0.53215	5.82642	5.66294e-09	5.76783e-08	3.10053	540
ENSG00000178445	381.157	3.09645	0.617684	5.013	5.35886e-07	3.77732e-06	3.09645	541
ENSG00000070019	23.2111	3.09636	0.36084	8.58097	9.40729e-18	3.53554e-16	3.09636	542
ENSG00000174460	62.5816	3.09293	0.554064	5.58226	2.3742e-08	2.143e-07	3.09293	543
ENSG00000231793	88.3741	3.08995	0.460346	6.71225	1.91646e-11	3.02921e-10	3.08995	544
ENSG00000272630	4.91813	-3.08954	0.533684	-5.78907	7.07767e-09	7.05839e-08	3.08954	545
ENSG00000184937	42.7098	-3.08807	0.660512	-4.67527	2.93572e-06	1.79194e-05	3.08807	546
ENSG00000119535	16.2665	-3.08795	0.955221	-3.23271	0.00122624	0.00387645	3.08795	547
ENSG00000172818	47.1875	3.08746	0.867077	3.56077	0.000369774	0.00135064	3.08746	548
ENSG00000196277	13.7636	-3.08587	0.624498	-4.94136	7.75792e-07	5.29909e-06	3.08587	549
ENSG00000174567	21.696	3.0829	0.473458	6.51147	7.44197e-11	1.06306e-09	3.0829	550
ENSG00000242686	5.70962	-3.08113	0.67214	-4.58407	4.56016e-06	2.67532e-05	3.08113	551
ENSG00000182327	34.0849	3.0798	0.612141	5.0312	4.87431e-07	3.46271e-06	3.0798	552
ENSG00000087250	5.19988	3.07447	0.797805	3.85366	0.000116365	0.000482184	3.07447	553
ENSG00000135111	138.369	3.07417	0.513838	5.98277	2.19376e-09	2.42214e-08	3.07417	554
ENSG00000166856	12.5465	3.07363	0.834061	3.68514	0.000228579	0.000880602	3.07363	555
ENSG00000182179	99.4292	-3.06943	0.381165	-8.05277	8.0941e-16	2.47907e-14	3.06943	556
ENSG00000108231	20.14	-3.06416	0.66649	-4.59745	4.27684e-06	2.52114e-05	3.06416	557
ENSG00000204403	13.6609	3.0629	0.94166	3.25266	0.0011433	0.00364234	3.0629	558
ENSG00000130234	192.417	-3.06219	0.570951	-5.36331	8.17086e-08	6.7262e-07	3.06219	559
ENSG00000129151	8.966	3.05901	0.729372	4.19403	2.74041e-05	0.00013325	3.05901	560
ENSG00000189334	109.477	3.05654	0.839949	3.63896	0.000273742	0.00103354	3.05654	561
ENSG00000185156	22.5501	3.05412	0.838746	3.64129	0.000271276	0.00102581	3.05412	562
ENSG00000137819	51.9309	3.05393	0.304488	10.0297	1.12838e-23	7.67698e-22	3.05393	563
ENSG00000245848	65.9942	3.04769	0.521108	5.84848	4.96087e-09	5.10409e-08	3.04769	564
ENSG00000163508	55.2305	-3.04662	0.812845	-3.7481	0.00017818	0.000706387	3.04662	565
ENSG00000182759	13.743	3.04654	0.300543	10.1368	3.79467e-24	2.74444e-22	3.04654	566
ENSG00000226403	17.6565	-3.04462	0.724857	-4.20031	2.66553e-05	0.000129977	3.04462	567
ENSG00000153898	13.8404	3.03626	0.411927	7.37087	1.69518e-13	3.72658e-12	3.03626	568
ENSG00000251450	7.01488	-3.03615	0.518857	-5.85162	4.86796e-09	5.02051e-08	3.03615	569
ENSG00000157303	23.9104	3.03062	0.557534	5.43576	5.45648e-08	4.64041e-07	3.03062	570
ENSG00000274307	7.2051	3.02602	0.679933	4.45046	8.56846e-06	4.70759e-05	3.02602	571
ENSG00000170608	122.975	3.02535	0.712856	4.24399	2.19585e-05	0.000109278	3.02535	572
ENSG00000100433	7.53111	3.02397	0.757817	3.99037	6.59693e-05	0.000292135	3.02397	573
ENSG00000136267	22.7815	-3.02212	0.428252	-7.05688	1.7028e-12	3.2006e-11	3.02212	574
ENSG00000198759	69.8549	3.01851	0.653498	4.619	3.85591e-06	2.299e-05	3.01851	575
ENSG00000107014	86.0718	3.0181	0.276955	10.8974	1.18548e-27	1.15941e-25	3.0181	576
ENSG00000165071	62.4137	-3.01447	0.525587	-5.73542	9.72691e-09	9.5056e-08	3.01447	577
ENSG00000103888	2346.92	3.01423	0.699808	4.30723	1.65315e-05	8.46893e-05	3.01423	578
ENSG00000065675	176.403	3.01277	0.370303	8.13595	4.08728e-16	1.28854e-14	3.01277	579
ENSG00000270112	5.12797	3.00842	0.481024	6.25421	3.99542e-10	5.08677e-09	3.00842	580
ENSG00000159248	205.904	3.00587	0.756623	3.97275	7.10467e-05	0.000311415	3.00587	581
ENSG00000266200	8.35901	3.00347	0.984337	3.05126	0.00227881	0.00668573	3.00347	582
ENSG00000258947	219.998	3.00248	0.483158	6.21427	5.15644e-10	6.42706e-09	3.00248	583
ENSG00000163380	11.4373	-2.99903	0.74324	-4.03507	5.45865e-05	0.000246808	2.99903	584
ENSG00000237742	16.1317	2.99555	0.414331	7.22985	4.83542e-13	9.87333e-12	2.99555	585
ENSG00000149380	47.3399	-2.99545	0.539161	-5.55576	2.76411e-08	2.46394e-07	2.99545	586
ENSG00000138675	29.5202	-2.99452	0.924286	-3.23982	0.00119607	0.00379082	2.99452	587
ENSG00000144045	7.60597	2.99319	0.577618	5.18195	2.19573e-07	1.66719e-06	2.99319	588
ENSG00000104327	216.037	2.99287	0.332628	8.99765	2.30599e-19	1.02039e-17	2.99287	589
ENSG00000185942	5.01376	-2.99189	0.525091	-5.69785	1.21331e-08	1.16155e-07	2.99189	590
ENSG00000266865	13.7605	2.9896	0.315606	9.47257	2.73035e-21	1.51117e-19	2.9896	591
ENSG00000271474	27.9537	2.98935	0.486659	6.14259	8.11882e-10	9.78637e-09	2.98935	592
ENSG00000163630	31.251	2.9888	0.44862	6.66221	2.69741e-11	4.12349e-10	2.9888	593
ENSG00000120075	20.509	-2.98687	0.822639	-3.63084	0.0002825	0.00106381	2.98687	594
ENSG00000175841	5.83174	2.98015	0.547631	5.44189	5.27179e-08	4.49892e-07	2.98015	595
ENSG00000158560	186.894	-2.97912	0.284894	-10.4569	1.3617e-25	1.12148e-23	2.97912	596
ENSG00000101276	23.94	-2.97868	0.420645	-7.08121	1.42899e-12	2.71792e-11	2.97868	597
ENSG00000183778	220.233	-2.97183	0.284141	-10.459	1.33299e-25	1.10311e-23	2.97183	598
ENSG00000144648	6.19751	-2.96846	0.543189	-5.46488	4.63207e-08	3.98954e-07	2.96846	599
ENSG00000214049	72.5841	2.96766	1.25935	2.35651	0.0184475	0.0407307	2.96766	600
ENSG00000073146	5.15976	2.96637	0.701868	4.22639	2.37466e-05	0.000117188	2.96637	601
ENSG00000141052	3817.01	2.96175	0.206957	14.3109	1.8697e-46	9.19516e-44	2.96175	602
ENSG00000257252	14.398	-2.96096	0.361598	-8.18854	2.6441e-16	8.55505e-15	2.96096	603
ENSG00000156076	9.17804	2.96083	0.627916	4.71532	2.41326e-06	1.49692e-05	2.96083	604
ENSG00000150526	36.7807	2.96076	1.35097	2.19158	0.0284102	0.0588123	2.96076	605
ENSG00000232896	6.12193	2.95565	0.80645	3.66502	0.000247319	0.000944972	2.95565	606
ENSG00000278967	5.01367	2.95415	1.04582	2.82472	0.00473224	0.012621	2.95415	607
ENSG00000183688	24.344	2.95322	0.422025	6.99773	2.60151e-12	4.77906e-11	2.95322	608
ENSG00000266439	6.85793	-2.95201	1.17173	-2.51937	0.0117566	0.0276457	2.95201	609
ENSG00000120708	861.28	-2.952	0.408441	-7.22748	4.92033e-13	1.00111e-11	2.952	610
ENSG00000184809	43.7035	-2.95088	0.395858	-7.4544	9.02782e-14	2.08305e-12	2.95088	611
ENSG00000282772	7.2514	2.95011	0.39943	7.3858	1.5154e-13	3.35956e-12	2.95011	612
ENSG00000167861	382.084	2.94659	0.238645	12.3471	5.04734e-35	9.14525e-33	2.94659	613
ENSG00000134817	320.06	-2.94655	0.687623	-4.28512	1.82639e-05	9.27091e-05	2.94655	614
ENSG00000214842	7.39864	2.94011	0.35352	8.31669	9.04557e-17	3.05897e-15	2.94011	615
ENSG00000108511	30.4931	-2.93813	0.833423	-3.52538	0.000422879	0.00151773	2.93813	616
ENSG00000180694	937.757	2.93089	0.164248	17.8443	3.20119e-71	5.51022e-68	2.93089	617
ENSG00000267107	9.12415	2.92898	1.31799	2.22232	0.0262619	0.0549528	2.92898	618
ENSG00000163596	48.4157	-2.92478	0.285376	-10.2489	1.19725e-24	9.20013e-23	2.92478	619
ENSG00000113319	299.034	-2.92036	0.418868	-6.97203	3.12409e-12	5.65457e-11	2.92036	620
ENSG00000117322	12.2042	2.91866	0.460885	6.33273	2.40861e-10	3.1721e-09	2.91866	621
ENSG00000255571	5.42347	-2.91474	0.388382	-7.50482	6.15114e-14	1.46445e-12	2.91474	622
ENSG00000154188	1080.88	2.91239	0.312257	9.3269	1.09018e-20	5.63519e-19	2.91239	623
ENSG00000182107	142.67	2.91102	0.621089	4.68697	2.77281e-06	1.70034e-05	2.91102	624
ENSG00000245598	11.865	-2.91052	0.719435	-4.04555	5.21995e-05	0.000237304	2.91052	625
ENSG00000257511	128.43	2.90915	0.213904	13.6002	3.99094e-42	1.43117e-39	2.90915	626
ENSG00000166670	12.3687	-2.9061	0.6934	-4.19108	2.77625e-05	0.000134803	2.9061	627
ENSG00000198768	405.817	2.90485	0.494997	5.86843	4.39938e-09	4.57286e-08	2.90485	628
ENSG00000248927	11.3858	2.90243	0.51506	5.63513	1.74928e-08	1.62495e-07	2.90243	629
ENSG00000124749	1554.65	2.90009	0.498516	5.81745	5.97531e-09	6.06088e-08	2.90009	630
ENSG00000006534	25.5728	-2.8948	0.376668	-7.68528	1.5266e-14	3.92199e-13	2.8948	631
ENSG00000141968	32.222	2.89413	0.813904	3.55586	0.00037674	0.00137274	2.89413	632
ENSG00000142513	9.30894	-2.89365	0.4545	-6.36666	1.93186e-10	2.57504e-09	2.89365	633
ENSG00000267784	6.25476	2.88931	0.728939	3.96373	7.37888e-05	0.000322204	2.88931	634
ENSG00000143473	11.2682	-2.88916	0.515597	-5.60352	2.10041e-08	1.92004e-07	2.88916	635
ENSG00000154133	26.094	2.88874	1.31129	2.20297	0.027597	0.0573844	2.88874	636
ENSG00000279692	30.3878	2.88342	0.388245	7.4268	1.11254e-13	2.50656e-12	2.88342	637
ENSG00000157168	324.818	2.88226	0.337246	8.54645	1.26928e-17	4.6784e-16	2.88226	638
ENSG00000092607	15.0564	2.87903	0.654237	4.4006	1.07952e-05	5.79415e-05	2.87903	639
ENSG00000196581	27.6513	2.87828	0.458253	6.281	3.36409e-10	4.33753e-09	2.87828	640
ENSG00000182798	44.3062	-2.87617	0.584563	-4.92021	8.6453e-07	5.84262e-06	2.87617	641
ENSG00000145832	10.6856	-2.87262	0.361613	-7.94391	1.95901e-15	5.64832e-14	2.87262	642
ENSG00000015413	46.3152	-2.87206	0.877023	-3.27478	0.00105744	0.00340345	2.87206	643
ENSG00000178776	20.9653	2.87184	0.777026	3.69594	0.000219075	0.00084721	2.87184	644
ENSG00000108950	120.844	2.86836	0.420947	6.81407	9.4875e-12	1.5733e-10	2.86836	645
ENSG00000205002	31.2801	-2.86791	0.373957	-7.66909	1.73224e-14	4.41734e-13	2.86791	646
ENSG00000257345	7.88572	-2.86603	1.10895	-2.58445	0.00975342	0.0236392	2.86603	647
ENSG00000168743	1408.47	2.86453	0.365623	7.83467	4.70062e-15	1.29046e-13	2.86453	648
ENSG00000236333	61.1357	2.86307	0.39108	7.32093	2.46265e-13	5.26579e-12	2.86307	649
ENSG00000108556	10.4964	2.8629	0.45716	6.26236	3.7919e-10	4.84558e-09	2.8629	650
ENSG00000135406	8.00155	-2.86282	0.807607	-3.54481	0.000392889	0.00142315	2.86282	651
ENSG00000260802	8.61261	2.86156	0.782598	3.65649	0.000255691	0.000972859	2.86156	652
ENSG00000204060	17.4744	-2.85847	0.473388	-6.03832	1.55725e-09	1.78106e-08	2.85847	653
ENSG00000112936	714.743	-2.8549	0.460315	-6.20206	5.57279e-10	6.91597e-09	2.8549	654
ENSG00000116745	8.11935	-2.8538	0.652085	-4.37642	1.20647e-05	6.39378e-05	2.8538	655
ENSG00000238178	172.382	-2.85119	0.473709	-6.01887	1.75641e-09	1.98771e-08	2.85119	656
ENSG00000162493	753.113	-2.85111	0.269759	-10.5691	4.14573e-26	3.60406e-24	2.85111	657
ENSG00000070031	105.548	2.84935	0.394035	7.23122	4.78686e-13	9.78577e-12	2.84935	658
ENSG00000013725	7.48589	-2.84755	0.379815	-7.49719	6.52022e-14	1.54378e-12	2.84755	659
ENSG00000196468	5.08538	-2.83306	0.829834	-3.41401	0.000640153	0.00219195	2.83306	660
ENSG00000146166	5.09567	2.82941	0.837297	3.37922	0.000726922	0.00244815	2.82941	661
ENSG00000183908	32.2241	-2.82607	0.569695	-4.96068	7.02467e-07	4.84049e-06	2.82607	662
ENSG00000189045	5.59574	2.82591	0.421945	6.69735	2.12226e-11	3.31192e-10	2.82591	663
ENSG00000163568	11.9875	-2.82578	0.587621	-4.80884	1.51805e-06	9.84931e-06	2.82578	664
ENSG00000241186	422.084	2.82311	0.557118	5.06735	4.03392e-07	2.91014e-06	2.82311	665
ENSG00000125869	14.1511	-2.82034	0.568761	-4.95874	7.09518e-07	4.88127e-06	2.82034	666
ENSG00000121236	301.69	2.81986	0.185101	15.2341	2.09892e-52	1.3381e-49	2.81986	667
ENSG00000232022	8.93004	2.81501	0.457917	6.14742	7.87534e-10	9.50619e-09	2.81501	668
ENSG00000115008	10.8758	2.81405	0.61916	4.54496	5.49466e-06	3.17701e-05	2.81405	669
ENSG00000259120	5.43033	2.80806	0.872082	3.21995	0.00128212	0.00403238	2.80806	670
ENSG00000229896	5.8862	2.80717	0.444275	6.31853	2.64056e-10	3.45905e-09	2.80717	671
ENSG00000164161	125.945	2.80427	0.504476	5.55879	2.71651e-08	2.42528e-07	2.80427	672
ENSG00000145358	143.014	2.80329	0.411463	6.81298	9.55972e-12	1.58268e-10	2.80329	673
ENSG00000137460	164.03	2.80123	0.445098	6.2935	3.10379e-10	4.02907e-09	2.80123	674
ENSG00000169884	9.39959	-2.79911	0.455144	-6.14994	7.75124e-10	9.36953e-09	2.79911	675
ENSG00000130270	52.7604	2.79891	0.313057	8.94059	3.87092e-19	1.65747e-17	2.79891	676
ENSG00000162592	5.00655	-2.79503	0.450726	-6.20117	5.6046e-10	6.94042e-09	2.79503	677
ENSG00000261371	74.3332	-2.79484	0.740629	-3.7736	0.00016091	0.000647286	2.79484	678
ENSG00000179528	20.2216	2.79342	0.404238	6.91034	4.83502e-12	8.4236e-11	2.79342	679
ENSG00000185101	27.7302	2.7928	0.592023	4.71738	2.38901e-06	1.48402e-05	2.7928	680
ENSG00000276107	8.00133	-2.78969	0.731588	-3.8132	0.000137178	0.00056011	2.78969	681
ENSG00000091986	5980.66	2.7869	0.311338	8.95135	3.51174e-19	1.51878e-17	2.7869	682
ENSG00000188523	10.0351	2.78448	0.333617	8.34634	7.0409e-17	2.41906e-15	2.78448	683
ENSG00000121742	5.0661	2.78255	0.774789	3.59136	0.000328951	0.00121664	2.78255	684
ENSG00000198838	421.661	2.78254	0.264231	10.5307	6.23717e-26	5.31487e-24	2.78254	685
ENSG00000262050	4.88489	-2.78232	0.531982	-5.2301	1.6942e-07	1.31179e-06	2.78232	686
ENSG00000203727	77.3261	-2.77988	0.549966	-5.05464	4.31211e-07	3.09914e-06	2.77988	687
ENSG00000227218	8.59875	-2.77971	0.380075	-7.31359	2.601e-13	5.53664e-12	2.77971	688
ENSG00000205744	84.5449	2.77795	0.678913	4.09176	4.28117e-05	0.000198256	2.77795	689
ENSG00000196136	29.0957	2.77679	1.02174	2.71772	0.00657329	0.0168447	2.77679	690
ENSG00000148344	58.0736	-2.77145	0.42227	-6.56322	5.26583e-11	7.7937e-10	2.77145	691
ENSG00000184012	66.2741	2.76852	0.734181	3.77089	0.000162665	0.000653431	2.76852	692
ENSG00000116701	4.9316	-2.76698	0.715745	-3.86588	0.000110689	0.000461106	2.76698	693
ENSG00000173200	13.1154	2.76664	0.454292	6.09001	1.12904e-09	1.32747e-08	2.76664	694
ENSG00000137486	555.196	2.75859	0.232503	11.8648	1.80395e-32	2.87512e-30	2.75859	695
ENSG00000177238	21.2093	2.75306	0.399885	6.88464	5.79358e-12	9.86398e-11	2.75306	696
ENSG00000186642	64.8408	2.75157	0.364529	7.54828	4.41055e-14	1.0723e-12	2.75157	697
ENSG00000135100	10.9273	2.75111	1.08176	2.54318	0.0109849	0.0260913	2.75111	698
ENSG00000163638	1100.29	-2.75102	0.343183	-8.01619	1.09077e-15	3.25963e-14	2.75102	699
ENSG00000197959	44.7804	2.74927	0.376901	7.29441	2.9997e-13	6.32768e-12	2.74927	700
ENSG00000179399	10.2902	2.74282	0.474107	5.78524	7.24102e-09	7.20877e-08	2.74282	701
ENSG00000165985	26.1896	2.7427	0.234259	11.708	1.16043e-31	1.75215e-29	2.7427	702
ENSG00000244342	46.4472	-2.74138	0.611311	-4.48443	7.31091e-06	4.08776e-05	2.74138	703
ENSG00000279117	269.872	2.73604	0.248471	11.0115	3.36239e-28	3.52907e-26	2.73604	704
ENSG00000164855	32.4388	2.73514	0.503596	5.43122	5.59688e-08	4.7411e-07	2.73514	705
ENSG00000176485	433.054	2.73508	0.234434	11.6667	1.885e-31	2.7732e-29	2.73508	706
ENSG00000110665	64.2823	-2.73129	0.849279	-3.21602	0.00129983	0.00407763	2.73129	707
ENSG00000134612	16.64	-2.73119	0.568428	-4.80482	1.54893e-06	1.00246e-05	2.73119	708
ENSG00000259030	311.9	2.73002	0.530625	5.14492	2.67637e-07	2.00298e-06	2.73002	709
ENSG00000204287	53.9106	-2.72481	0.494813	-5.50676	3.65501e-08	3.20661e-07	2.72481	710
ENSG00000010327	72.377	2.72133	0.80573	3.37747	0.000731558	0.00245992	2.72133	711
ENSG00000272636	5.29335	2.721	0.504661	5.39175	6.97764e-08	5.80223e-07	2.721	712
ENSG00000198734	5.86553	-2.71989	0.607671	-4.47591	7.60852e-06	4.23562e-05	2.71989	713
ENSG00000125355	36.8147	-2.71456	0.514635	-5.27474	1.32946e-07	1.05651e-06	2.71456	714
ENSG00000133104	1570.85	2.71277	0.133886	20.2618	2.79559e-91	1.60402e-87	2.71277	715
ENSG00000137727	17.2047	-2.71086	0.465797	-5.81984	5.89041e-09	5.98534e-08	2.71086	716
ENSG00000121101	19.0593	2.71026	0.25432	10.6569	1.61943e-26	1.44431e-24	2.71026	717
ENSG00000149557	443.022	2.70531	0.229587	11.7834	4.75354e-32	7.43842e-30	2.70531	718
ENSG00000273295	10.7498	-2.70427	0.502439	-5.38227	7.35503e-08	6.08957e-07	2.70427	719
ENSG00000231437	5.39057	2.70253	0.703596	3.84103	0.000122521	0.000504896	2.70253	720
ENSG00000174721	555.598	2.69957	0.174031	15.512	2.87847e-54	2.06446e-51	2.69957	721
ENSG00000187492	10.8931	2.69798	0.477779	5.64691	1.63357e-08	1.52158e-07	2.69798	722
ENSG00000213020	46.5551	-2.69597	0.256933	-10.4929	9.31342e-26	7.82009e-24	2.69597	723
ENSG00000111186	507.396	-2.69523	0.325275	-8.28601	1.17107e-16	3.90651e-15	2.69523	724
ENSG00000284505	13.1529	-2.69396	0.275128	-9.79163	1.22308e-22	7.74001e-21	2.69396	725
ENSG00000111344	47.5956	-2.6932	0.655616	-4.1079	3.99277e-05	0.000186354	2.6932	726
ENSG00000116729	3375.94	-2.69161	0.250997	-10.7237	7.88028e-27	7.10174e-25	2.69161	727
ENSG00000107742	51.0532	2.68621	0.355199	7.56254	3.95273e-14	9.69207e-13	2.68621	728
ENSG00000143196	14.8544	2.68222	0.745855	3.59617	0.000322942	0.00119802	2.68222	729
ENSG00000139410	353.501	-2.68188	0.189063	-14.1851	1.13262e-45	4.87394e-43	2.68188	730
ENSG00000230454	20.1481	-2.68083	0.249543	-10.7429	6.3969e-27	5.8569e-25	2.68083	731
ENSG00000162733	459.249	2.67924	0.369142	7.25802	3.92793e-13	8.16565e-12	2.67924	732
ENSG00000162374	12.412	-2.67164	0.622336	-4.29292	1.76339e-05	8.97492e-05	2.67164	733
ENSG00000170542	1322.75	2.66963	0.379748	7.03001	2.06518e-12	3.84302e-11	2.66963	734
ENSG00000116176	16.7175	-2.66859	0.420159	-6.35139	2.13384e-10	2.82754e-09	2.66859	735
ENSG00000164120	99.2145	2.66825	0.770512	3.46296	0.000534261	0.00186536	2.66825	736
ENSG00000130751	65.7489	-2.66632	0.280607	-9.50198	2.05928e-21	1.15461e-19	2.66632	737
ENSG00000183775	101.719	-2.66505	0.375959	-7.08868	1.35398e-12	2.58382e-11	2.66505	738
ENSG00000260614	21.3002	2.66411	0.545775	4.88134	1.05366e-06	7.01072e-06	2.66411	739
ENSG00000070388	21.0946	2.66359	0.297023	8.96762	3.02982e-19	1.32366e-17	2.66359	740
ENSG00000225194	5.18197	-2.66321	0.765882	-3.4773	0.000506482	0.00177956	2.66321	741
ENSG00000121380	49.7192	2.6626	0.781616	3.40653	0.000657932	0.00224568	2.6626	742
ENSG00000144583	565.206	2.66247	0.627932	4.24006	2.23456e-05	0.000110942	2.66247	743
ENSG00000230269	14.8104	2.65981	0.481675	5.522	3.35169e-08	2.95103e-07	2.65981	744
ENSG00000278192	16.4348	2.65581	0.552573	4.80627	1.53776e-06	9.96589e-06	2.65581	745
ENSG00000143199	6.44453	2.65176	0.602205	4.40341	1.06561e-05	5.73188e-05	2.65176	746
ENSG00000112164	38.3469	-2.64901	0.459926	-5.75965	8.42888e-09	8.3144e-08	2.64901	747
ENSG00000172828	10.5506	-2.64863	0.583833	-4.53662	5.71622e-06	3.29185e-05	2.64863	748
ENSG00000204323	74.923	2.6478	0.382625	6.92009	4.51342e-12	7.9275e-11	2.6478	749
ENSG00000156466	1689.29	-2.6475	0.542185	-4.88301	1.04477e-06	6.96233e-06	2.6475	750
ENSG00000143869	785.227	2.64721	0.678293	3.90275	9.5106e-05	0.000404678	2.64721	751
ENSG00000277200	34.7086	-2.64698	0.36881	-7.17708	7.12155e-13	1.39935e-11	2.64698	752
ENSG00000132623	68.42	-2.64693	0.368493	-7.18312	6.81398e-13	1.34045e-11	2.64693	753
ENSG00000225366	84.2512	2.64681	0.553303	4.78366	1.72133e-06	1.10475e-05	2.64681	754
ENSG00000269404	7.71604	2.64401	0.559465	4.72596	2.29027e-06	1.43302e-05	2.64401	755
ENSG00000120659	36.2844	2.6403	0.418932	6.30246	2.92955e-10	3.81729e-09	2.6403	756
ENSG00000135318	278.214	2.63993	0.473996	5.56952	2.55438e-08	2.29242e-07	2.63993	757
ENSG00000135409	153.274	-2.63925	0.718767	-3.67191	0.000240745	0.000922108	2.63925	758
ENSG00000229962	17.3241	-2.63892	0.536356	-4.92009	8.65026e-07	5.84368e-06	2.63892	759
ENSG00000256463	148.206	-2.63864	0.526163	-5.01487	5.30703e-07	3.74765e-06	2.63864	760
ENSG00000132205	3403	2.6349	0.294191	8.95642	3.35405e-19	1.45791e-17	2.6349	761
ENSG00000160867	578.328	2.63375	0.612407	4.30066	1.70292e-05	8.69804e-05	2.63375	762
ENSG00000130545	94.1521	2.63317	0.600615	4.38412	1.16455e-05	6.19451e-05	2.63317	763
ENSG00000150275	7.38329	2.632	0.409829	6.42218	1.34333e-10	1.84686e-09	2.632	764
ENSG00000181885	520.997	2.63055	0.810502	3.24559	0.00117209	0.00372375	2.63055	765
ENSG00000171956	31.1742	-2.63001	0.561992	-4.67981	2.87146e-06	1.7577e-05	2.63001	766
ENSG00000250071	7.02422	-2.62906	0.406366	-6.46969	9.82072e-11	1.38108e-09	2.62906	767
ENSG00000204514	32.615	-2.62902	0.244656	-10.7458	6.20449e-27	5.71112e-25	2.62902	768
ENSG00000165194	81.7268	-2.62583	0.372676	-7.04587	1.843e-12	3.43701e-11	2.62583	769
ENSG00000259146	21.8573	-2.61935	0.408915	-6.4056	1.49775e-10	2.04609e-09	2.61935	770
ENSG00000066056	108.226	2.61856	0.745726	3.51143	0.0004457	0.00158673	2.61856	771
ENSG00000116771	67.2434	2.61726	0.506372	5.16865	2.35792e-07	1.78247e-06	2.61726	772
ENSG00000071282	530.504	2.61604	0.415809	6.29145	3.14515e-10	4.06818e-09	2.61604	773
ENSG00000145113	8.12575	2.61588	0.586253	4.46203	8.11855e-06	4.48855e-05	2.61588	774
ENSG00000102445	24.78	-2.61329	0.595117	-4.39122	1.12716e-05	6.01279e-05	2.61329	775
ENSG00000105877	125.491	2.61203	0.367892	7.09998	1.24774e-12	2.39168e-11	2.61203	776
ENSG00000006210	86.9107	-2.61152	0.308433	-8.46706	2.51673e-17	9.08187e-16	2.61152	777
ENSG00000177822	103.611	2.60582	0.270542	9.63184	5.86717e-22	3.4705e-20	2.60582	778
ENSG00000016402	25.3701	-2.60477	0.459388	-5.67009	1.42725e-08	1.34911e-07	2.60477	779
ENSG00000130595	16.7125	2.60236	0.781142	3.33149	0.000863832	0.00284522	2.60236	780
ENSG00000125810	247.731	2.60012	0.698442	3.72275	0.000197064	0.000772154	2.60012	781
ENSG00000146038	54.5555	2.59919	0.492308	5.27961	1.2946e-07	1.03214e-06	2.59919	782
ENSG00000103599	25.4651	-2.59487	0.20266	-12.8041	1.55582e-37	3.43337e-35	2.59487	783
ENSG00000154645	56.178	2.59429	0.396435	6.54404	5.98774e-11	8.74932e-10	2.59429	784
ENSG00000166840	34.048	2.59038	0.500714	5.17338	2.29899e-07	1.73945e-06	2.59038	785
ENSG00000088387	1002.66	2.58631	0.225118	11.4887	1.50388e-30	2.03829e-28	2.58631	786
ENSG00000154930	42.1886	2.58296	0.41153	6.27648	3.46317e-10	4.45527e-09	2.58296	787
ENSG00000125872	322.529	-2.58016	0.385503	-6.69296	2.18695e-11	3.40362e-10	2.58016	788
ENSG00000135838	65.1097	2.57952	0.188927	13.6535	1.92465e-42	7.20197e-40	2.57952	789
ENSG00000246022	11.1745	2.57487	0.618025	4.16629	3.09593e-05	0.000148524	2.57487	790
ENSG00000181619	47.6307	-2.57266	0.180929	-14.2192	6.96288e-46	3.154e-43	2.57266	791
ENSG00000236924	33.5704	2.57215	0.555399	4.63118	3.63591e-06	2.1799e-05	2.57215	792
ENSG00000259245	10.4615	-2.57158	0.680099	-3.78118	0.000156087	0.000629505	2.57158	793
ENSG00000003436	475.858	-2.56818	0.362544	-7.08377	1.40283e-12	2.67408e-11	2.56818	794
ENSG00000127863	1344.9	-2.56722	0.305523	-8.4027	4.36334e-17	1.55317e-15	2.56722	795
ENSG00000183347	11.5827	2.56578	0.543169	4.72372	2.31574e-06	1.4458e-05	2.56578	796
ENSG00000204396	54.558	-2.56499	0.333741	-7.68557	1.52314e-14	3.91897e-13	2.56499	797
ENSG00000267370	10.6677	-2.56254	0.349979	-7.32196	2.44369e-13	5.23174e-12	2.56254	798
ENSG00000095713	26.5971	-2.55957	0.475657	-5.38111	7.40261e-08	6.12602e-07	2.55957	799
ENSG00000167780	6.37565	2.5585	1.05691	2.42074	0.0154888	0.0351218	2.5585	800
ENSG00000072818	201.856	-2.55724	0.188867	-13.5399	9.09393e-42	3.06929e-39	2.55724	801
ENSG00000169435	26.5223	2.55508	0.705499	3.62166	0.00029272	0.00109821	2.55508	802
ENSG00000163618	677.981	2.55432	0.22911	11.1489	7.24954e-29	8.60595e-27	2.55432	803
ENSG00000154330	428.07	-2.55398	0.690929	-3.69645	0.000218636	0.000845705	2.55398	804
ENSG00000088386	16.6427	2.55108	0.97796	2.60857	0.00909208	0.022243	2.55108	805
ENSG00000226792	43.9897	2.55101	0.560214	4.55364	5.27252e-06	3.05885e-05	2.55101	806
ENSG00000134668	41.9988	-2.54921	0.364305	-6.99744	2.6068e-12	4.78368e-11	2.54921	807
ENSG00000181291	30.0638	-2.54843	0.428041	-5.95371	2.62129e-09	2.85391e-08	2.54843	808
ENSG00000270168	43.83	-2.54479	0.449832	-5.65719	1.53872e-08	1.44181e-07	2.54479	809
ENSG00000176406	136.209	-2.54466	0.425779	-5.97647	2.28026e-09	2.508e-08	2.54466	810
ENSG00000163354	10.9724	-2.54394	0.392486	-6.48159	9.07599e-11	1.28158e-09	2.54394	811
ENSG00000184985	58.2512	2.54143	0.265665	9.56628	1.10818e-21	6.42259e-20	2.54143	812
ENSG00000151690	151.631	2.54139	0.297349	8.54683	1.2651e-17	4.673e-16	2.54139	813
ENSG00000265107	259.129	2.54077	0.42727	5.94652	2.73908e-09	2.97462e-08	2.54077	814
ENSG00000163083	5.0944	2.5401	0.527912	4.8116	1.49726e-06	9.74011e-06	2.5401	815
ENSG00000230148	27.2332	2.53871	0.600944	4.22454	2.39429e-05	0.000118055	2.53871	816
ENSG00000237943	78.5163	2.53652	0.306903	8.26491	1.39806e-16	4.60321e-15	2.53652	817
ENSG00000054598	897.355	2.53558	0.567901	4.46482	8.01353e-06	4.43385e-05	2.53558	818
ENSG00000198889	50.0172	2.52881	0.424004	5.96411	2.45965e-09	2.68983e-08	2.52881	819
ENSG00000139209	62.1487	2.52768	0.533675	4.73636	2.1759e-06	1.36992e-05	2.52768	820
ENSG00000185739	609.741	-2.52462	0.444011	-5.68594	1.30095e-08	1.23994e-07	2.52462	821
ENSG00000198400	13.3954	-2.52357	0.674167	-3.74324	0.000181664	0.000719012	2.52357	822
ENSG00000177721	9.68601	2.52295	0.576516	4.3762	1.20766e-05	6.39616e-05	2.52295	823
ENSG00000111305	9.3979	-2.52246	0.60217	-4.18894	2.80257e-05	0.000135889	2.52246	824
ENSG00000054392	134.629	-2.51961	0.215685	-11.6819	1.57753e-31	2.34087e-29	2.51961	825
ENSG00000086696	7.98913	2.51919	1.16518	2.16205	0.0306142	0.0624511	2.51919	826
ENSG00000137821	415.159	-2.5167	0.281185	-8.95033	3.54417e-19	1.52897e-17	2.5167	827
ENSG00000102181	1438.3	-2.51627	0.12683	-19.8396	1.35522e-87	5.83186e-84	2.51627	828
ENSG00000164920	8.44786	2.51562	0.813527	3.09224	0.00198655	0.00592626	2.51562	829
ENSG00000255864	13.4657	2.51397	0.434974	5.7796	7.488e-09	7.43745e-08	2.51397	830
ENSG00000138744	208.707	2.51384	0.157702	15.9404	3.32046e-57	2.59796e-54	2.51384	831
ENSG00000263146	19.6477	-2.50941	0.599379	-4.18669	2.83058e-05	0.000137054	2.50941	832
ENSG00000164270	29.9433	-2.5075	0.629467	-3.98353	6.78992e-05	0.000299449	2.5075	833
ENSG00000182742	89.2339	-2.50707	0.717538	-3.49399	0.000475854	0.00168259	2.50707	834
ENSG00000161905	17.4254	-2.50672	0.690316	-3.63127	0.000282029	0.0010625	2.50672	835
ENSG00000109193	219.49	-2.50556	0.975526	-2.56842	0.0102162	0.0245535	2.50556	836
ENSG00000133063	9.98256	2.50339	0.903893	2.76956	0.0056132	0.0146683	2.50339	837
ENSG00000075223	1156.04	2.50278	0.250886	9.97576	1.94606e-23	1.29334e-21	2.50278	838
ENSG00000166603	7.14384	-2.50236	0.673154	-3.71736	0.000201312	0.000786468	2.50236	839
ENSG00000196542	319.095	2.50205	0.774482	3.23061	0.00123527	0.00390142	2.50205	840
ENSG00000184374	26.5542	2.49898	0.838812	2.97919	0.00289007	0.00822398	2.49898	841
ENSG00000163749	10.7095	-2.49614	0.439897	-5.67439	1.39186e-08	1.31928e-07	2.49614	842
ENSG00000109762	254.513	2.49577	0.141625	17.6224	1.65931e-69	2.59652e-66	2.49577	843
ENSG00000152092	41.0419	-2.49472	0.530609	-4.70162	2.58102e-06	1.59237e-05	2.49472	844
ENSG00000170011	22.5774	2.49458	0.424734	5.87328	4.27261e-09	4.45453e-08	2.49458	845
ENSG00000217801	14.6121	2.49376	0.417001	5.98022	2.22837e-09	2.45249e-08	2.49376	846
ENSG00000164434	57.129	2.49327	0.358117	6.96218	3.35058e-12	6.0265e-11	2.49327	847
ENSG00000078814	1040.76	-2.49298	0.362682	-6.87373	6.25466e-12	1.0607e-10	2.49298	848
ENSG00000173391	34.9938	-2.49163	0.864853	-2.88098	0.00396436	0.0108332	2.49163	849
ENSG00000168398	28.1313	-2.48809	0.537141	-4.6321	3.61972e-06	2.17095e-05	2.48809	850
ENSG00000165125	62.4682	2.48634	0.845751	2.9398	0.00328422	0.00920555	2.48634	851
ENSG00000164125	555.47	-2.48369	0.371939	-6.67769	2.42735e-11	3.75399e-10	2.48369	852
ENSG00000267886	25.4645	-2.48318	0.43579	-5.69811	1.21144e-08	1.16041e-07	2.48318	853
ENSG00000169499	298.026	2.48275	0.26985	9.20051	3.56242e-20	1.73711e-18	2.48275	854
ENSG00000111816	37.8121	2.48116	0.605206	4.09969	4.13704e-05	0.00019215	2.48116	855
ENSG00000104368	1005.35	-2.48068	0.424776	-5.83998	5.22085e-09	5.35557e-08	2.48068	856
ENSG00000107736	25.1559	-2.47884	0.396325	-6.25455	3.98661e-10	5.07931e-09	2.47884	857
ENSG00000102760	38.1528	-2.47743	0.465058	-5.32714	9.97716e-08	8.10462e-07	2.47743	858
ENSG00000120055	18.4035	2.47655	0.532949	4.64688	3.36988e-06	2.03458e-05	2.47655	859
ENSG00000248590	39.5146	2.4763	0.644344	3.84313	0.000121473	0.000501539	2.4763	860
ENSG00000049089	118.426	-2.47543	0.382656	-6.46907	9.86053e-11	1.38555e-09	2.47543	861
ENSG00000109158	16.6437	-2.47527	0.442543	-5.59329	2.22804e-08	2.02168e-07	2.47527	862
ENSG00000099998	25.5637	-2.47498	0.645039	-3.83695	0.000124571	0.00051273	2.47498	863
ENSG00000103316	55.205	2.47283	0.353653	6.99225	2.70512e-12	4.94827e-11	2.47283	864
ENSG00000104783	9.47475	-2.47222	0.729341	-3.38966	0.000699796	0.00236931	2.47222	865
ENSG00000158874	697.991	2.47193	0.88154	2.8041	0.00504573	0.0133516	2.47193	866
ENSG00000169126	19.1193	2.47167	0.30266	8.16647	3.17543e-16	1.01596e-14	2.47167	867
ENSG00000196141	1665.53	2.46918	0.189594	13.0235	8.99267e-39	2.14987e-36	2.46918	868
ENSG00000186510	24.3572	-2.46898	0.498461	-4.95322	7.29971e-07	5.01397e-06	2.46898	869
ENSG00000174808	18.6973	2.4682	0.39799	6.20167	5.58679e-10	6.92834e-09	2.4682	870
ENSG00000137078	12.271	2.46537	0.444227	5.5498	2.85988e-08	2.543e-07	2.46537	871
ENSG00000156689	6.19704	2.46476	0.504478	4.88577	1.03027e-06	6.87102e-06	2.46476	872
ENSG00000105509	11.7483	-2.46379	0.468496	-5.25894	1.44887e-07	1.13879e-06	2.46379	873
ENSG00000259969	87.6606	2.46353	0.361805	6.80901	9.82693e-12	1.62333e-10	2.46353	874
ENSG00000261040	52.232	2.46078	0.316113	7.7845	6.99912e-15	1.871e-13	2.46078	875
ENSG00000267364	9.14387	2.46062	0.738856	3.3303	0.000867516	0.00285626	2.46062	876
ENSG00000277959	8.54054	2.46017	0.41571	5.91801	3.25858e-09	3.49035e-08	2.46017	877
ENSG00000164483	12.4326	2.45884	0.761282	3.22986	0.0012385	0.00390945	2.45884	878
ENSG00000166535	23.7717	2.45782	0.313838	7.83149	4.82117e-15	1.31935e-13	2.45782	879
ENSG00000248599	5.13724	-2.4573	0.71581	-3.43289	0.000597187	0.00205793	2.4573	880
ENSG00000022355	32.7543	2.45719	0.440471	5.57855	2.42533e-08	2.18571e-07	2.45719	881
ENSG00000267372	5.55258	-2.45272	0.847429	-2.89431	0.00379991	0.0104393	2.45272	882
ENSG00000169282	65.1592	2.45029	0.273971	8.9436	3.76703e-19	1.62105e-17	2.45029	883
ENSG00000170293	71.9258	2.44971	0.451735	5.42288	5.86468e-08	4.93637e-07	2.44971	884
ENSG00000188505	70.3502	-2.4464	0.613547	-3.9873	6.68292e-05	0.000295482	2.4464	885
ENSG00000132517	98.5407	2.44552	0.460821	5.30687	1.11526e-07	9.01263e-07	2.44552	886
ENSG00000149328	40.0629	2.44548	0.287302	8.51186	1.71166e-17	6.26866e-16	2.44548	887
ENSG00000163531	161.928	-2.44438	0.46713	-5.23277	1.66989e-07	1.29418e-06	2.44438	888
ENSG00000173175	3245.48	2.4437	0.280678	8.70644	3.13556e-18	1.22664e-16	2.4437	889
ENSG00000154080	216.426	2.44357	0.510055	4.79079	1.66128e-06	1.0698e-05	2.44357	890
ENSG00000145708	321.141	-2.4399	0.701921	-3.47604	0.000508882	0.0017869	2.4399	891
ENSG00000159307	63.2743	2.43917	0.478707	5.09533	3.48137e-07	2.54891e-06	2.43917	892
ENSG00000105697	21.2289	-2.4387	0.848177	-2.87522	0.0040374	0.0110101	2.4387	893
ENSG00000180871	13.3042	-2.43818	0.45746	-5.32983	9.83028e-08	7.99285e-07	2.43818	894
ENSG00000227640	40.0551	2.43593	0.50803	4.79485	1.62799e-06	1.05032e-05	2.43593	895
ENSG00000234350	13.2909	-2.43536	0.324848	-7.49691	6.53395e-14	1.5449e-12	2.43536	896
ENSG00000260941	5.16576	-2.43535	0.417155	-5.83801	5.28295e-09	5.41604e-08	2.43535	897
ENSG00000165929	280.964	2.43385	0.634875	3.8336	0.000126283	0.000519282	2.43385	898
ENSG00000168505	102.976	2.43362	0.779234	3.12309	0.00178966	0.00540635	2.43362	899
ENSG00000173198	18.8381	-2.43246	0.755409	-3.22006	0.00128163	0.00403157	2.43246	900
ENSG00000255200	17.0398	-2.4324	0.344058	-7.06974	1.55221e-12	2.93929e-11	2.4324	901
ENSG00000197635	346.514	2.4323	0.767395	3.16955	0.00152674	0.00470288	2.4323	902
ENSG00000080031	13.0378	-2.43095	0.484522	-5.01721	5.24266e-07	3.70756e-06	2.43095	903
ENSG00000147255	419.699	2.42941	0.505079	4.80997	1.50952e-06	9.80501e-06	2.42941	904
ENSG00000085276	433.968	2.42857	0.423292	5.73735	9.61674e-09	9.41062e-08	2.42857	905
ENSG00000087494	30.6245	2.42772	0.736656	3.2956	0.000982125	0.00318848	2.42772	906
ENSG00000147655	83.3038	-2.42753	0.582856	-4.16489	3.11498e-05	0.00014931	2.42753	907
ENSG00000177519	100.51	2.42751	0.404181	6.00599	1.90165e-09	2.12277e-08	2.42751	908
ENSG00000230555	14.7661	-2.42728	0.259011	-9.37137	7.15978e-21	3.79204e-19	2.42728	909
ENSG00000009765	8.61847	2.42492	1.34171	1.80733	0.0707105	0.125816	2.42492	910
ENSG00000270133	6.38015	-2.42479	0.308265	-7.86592	3.66392e-15	1.01885e-13	2.42479	911
ENSG00000181234	12.3868	-2.42474	0.670629	-3.61562	0.000299631	0.00112145	2.42474	912
ENSG00000072041	269	-2.42448	0.268953	-9.01452	1.97732e-19	8.86345e-18	2.42448	913
ENSG00000261235	7.44362	-2.42319	0.478294	-5.06632	4.0559e-07	2.92477e-06	2.42319	914
ENSG00000125675	220.997	-2.42291	0.326091	-7.43016	1.08464e-13	2.45011e-12	2.42291	915
ENSG00000279278	4.72982	-2.42271	0.638478	-3.79451	0.000147936	0.000599756	2.42271	916
ENSG00000120054	16.7643	2.42155	0.774859	3.12515	0.00177714	0.00537326	2.42155	917
ENSG00000142273	106.301	2.42043	0.796121	3.04027	0.00236363	0.00690634	2.42043	918
ENSG00000122145	11.6119	-2.4181	0.387938	-6.23322	4.56948e-10	5.7538e-09	2.4181	919
ENSG00000174827	20.2923	2.41605	0.928244	2.60282	0.00924598	0.0225994	2.41605	920
ENSG00000105289	80.3991	2.41555	0.551168	4.3826	1.17271e-05	6.23408e-05	2.41555	921
ENSG00000180155	362.815	-2.41441	0.194441	-12.4172	2.10849e-35	3.94494e-33	2.41441	922
ENSG00000072182	36.0382	-2.41389	0.623664	-3.87049	0.000108616	0.000453676	2.41389	923
ENSG00000261821	8.67154	-2.41303	0.305749	-7.89218	2.96947e-15	8.33826e-14	2.41303	924
ENSG00000083454	19.6791	2.41128	0.349568	6.89788	5.27825e-12	9.08546e-11	2.41128	925
ENSG00000112562	123.026	-2.40916	0.559666	-4.30463	1.67265e-05	8.55867e-05	2.40916	926
ENSG00000126778	9.70267	2.40879	0.427613	5.63311	1.76988e-08	1.64055e-07	2.40879	927
ENSG00000269887	6.61392	-2.4082	0.312678	-7.70185	1.34107e-14	3.48173e-13	2.4082	928
ENSG00000136404	45.0118	2.4072	0.245367	9.81062	1.01348e-22	6.43729e-21	2.4072	929
ENSG00000106366	1320.64	2.40687	0.475988	5.05658	4.26833e-07	3.07024e-06	2.40687	930
ENSG00000245526	15.3828	-2.40666	0.884763	-2.72011	0.00652594	0.0167408	2.40666	931
ENSG00000176678	98.3677	2.40566	0.578336	4.15963	3.18766e-05	0.000152161	2.40566	932
ENSG00000128340	29.1708	-2.40387	0.397072	-6.05399	1.41304e-09	1.62693e-08	2.40387	933
ENSG00000172318	23.8338	2.4017	0.355419	6.75739	1.40501e-11	2.27725e-10	2.4017	934
ENSG00000183117	63.1936	-2.40102	0.684165	-3.50941	0.000449095	0.00159749	2.40102	935
ENSG00000225462	6.71976	2.39995	0.550063	4.36305	1.28262e-05	6.75986e-05	2.39995	936
ENSG00000180053	243.389	-2.39923	0.549356	-4.36735	1.25765e-05	6.63641e-05	2.39923	937
ENSG00000235160	7.12615	2.39785	1.0768	2.22684	0.0259582	0.0544634	2.39785	938
ENSG00000240045	5.7226	-2.3949	0.876806	-2.73139	0.00630681	0.0162521	2.3949	939
ENSG00000126562	40.9813	2.39456	0.304437	7.86553	3.67547e-15	1.02042e-13	2.39456	940
ENSG00000248712	30.0309	-2.39358	0.277733	-8.61828	6.79691e-18	2.58839e-16	2.39358	941
ENSG00000134259	24.1488	2.39339	0.417106	5.73807	9.57593e-09	9.37603e-08	2.39339	942
ENSG00000173890	366.962	2.38918	0.383606	6.22821	4.71785e-10	5.92356e-09	2.38918	943
ENSG00000034239	7.76065	-2.38809	0.536723	-4.44938	8.61176e-06	4.72836e-05	2.38809	944
ENSG00000184702	3221.15	2.3846	0.183168	13.0186	9.58585e-39	2.26029e-36	2.3846	945
ENSG00000118733	30.6083	-2.38274	0.684988	-3.47851	0.000504203	0.00177327	2.38274	946
ENSG00000162367	27.9981	2.38193	0.778084	3.06128	0.00220394	0.00649264	2.38193	947
ENSG00000230510	28.8853	-2.381	0.202843	-11.7381	8.12464e-32	1.24866e-29	2.381	948
ENSG00000114812	181.947	2.37985	0.437149	5.44402	5.20904e-08	4.44979e-07	2.37985	949
ENSG00000172005	5.16243	2.37949	1.07738	2.20859	0.0272033	0.056707	2.37949	950
ENSG00000114757	17.1242	2.37795	0.335737	7.08278	1.41294e-12	2.69037e-11	2.37795	951
ENSG00000249395	49.0156	-2.37712	0.4941	-4.81102	1.50164e-06	9.76488e-06	2.37712	952
ENSG00000124232	7.49679	-2.37494	0.518864	-4.57719	4.71271e-06	2.75731e-05	2.37494	953
ENSG00000134398	10.5683	-2.3749	0.29637	-8.01328	1.11693e-15	3.32624e-14	2.3749	954
ENSG00000081138	50.1641	2.37291	0.48225	4.92049	8.63289e-07	5.83882e-06	2.37291	955
ENSG00000233251	14.673	-2.37156	0.558044	-4.24977	2.13994e-05	0.000106923	2.37156	956
ENSG00000237732	53.8394	-2.37114	0.869882	-2.72582	0.00641423	0.0164887	2.37114	957
ENSG00000226015	170.986	2.37051	0.193599	12.2444	1.79978e-34	3.20374e-32	2.37051	958
ENSG00000197748	18.9799	-2.3701	0.412019	-5.75241	8.79786e-09	8.65726e-08	2.3701	959
ENSG00000236480	29.9894	-2.36909	0.574304	-4.12515	3.70501e-05	0.000174294	2.36909	960
ENSG00000048540	317.098	2.36827	0.40524	5.84411	5.09285e-09	5.2305e-08	2.36827	961
ENSG00000133477	216.932	2.3666	0.610052	3.87935	0.000104736	0.00044025	2.3666	962
ENSG00000182901	16.3063	2.36562	0.461934	5.12112	3.03726e-07	2.25347e-06	2.36562	963
ENSG00000010610	50.8322	-2.36523	0.420887	-5.61963	1.91364e-08	1.76242e-07	2.36523	964
ENSG00000167779	72.6101	-2.36268	0.258623	-9.13562	6.50359e-20	3.09244e-18	2.36268	965
ENSG00000153157	107.52	2.36174	0.264985	8.91273	4.9793e-19	2.11105e-17	2.36174	966
ENSG00000225950	76.2347	-2.36149	0.286906	-8.23087	1.85862e-16	6.07068e-15	2.36149	967
ENSG00000273058	5.16634	-2.36029	0.487879	-4.83787	1.31241e-06	8.59935e-06	2.36029	968
ENSG00000056291	46.9693	2.35899	0.584199	4.038	5.39098e-05	0.000244197	2.35899	969
ENSG00000144331	113.208	2.35831	0.39829	5.92108	3.19843e-09	3.43019e-08	2.35831	970
ENSG00000130208	220.674	2.35784	0.541653	4.35305	1.34257e-05	7.04994e-05	2.35784	971
ENSG00000143248	2334.32	-2.35715	0.214894	-10.9689	5.39361e-28	5.46119e-26	2.35715	972
ENSG00000212993	407.64	-2.3571	0.248032	-9.5032	2.0354e-21	1.14495e-19	2.3571	973
ENSG00000246090	19.3354	-2.35683	0.236683	-9.95775	2.33272e-23	1.53843e-21	2.35683	974
ENSG00000113356	2145.53	2.35649	0.229737	10.2573	1.09724e-24	8.46938e-23	2.35649	975
ENSG00000228495	84.716	2.35639	1.08124	2.17933	0.0293068	0.0603203	2.35639	976
ENSG00000132437	13.8562	2.35576	1.13252	2.08011	0.0375151	0.0742067	2.35576	977
ENSG00000138411	1048.03	2.35347	0.389584	6.04099	1.53171e-09	1.75301e-08	2.35347	978
ENSG00000101203	9.8985	-2.35312	0.45607	-5.15957	2.47524e-07	1.85891e-06	2.35312	979
ENSG00000197757	14.8445	-2.35011	1.01338	-2.31908	0.0203906	0.0443553	2.35011	980
ENSG00000175793	66.9809	-2.35011	0.718723	-3.26984	0.0010761	0.00345577	2.35011	981
ENSG00000123572	197.831	2.35004	0.523312	4.4907	7.09881e-06	3.98668e-05	2.35004	982
ENSG00000106278	2582.11	2.34901	0.604802	3.88393	0.00010278	0.00043311	2.34901	983
ENSG00000234465	32.2126	-2.34845	0.355654	-6.60319	4.0241e-11	6.0232e-10	2.34845	984
ENSG00000120162	271.779	2.34771	0.29643	7.91994	2.37618e-15	6.78296e-14	2.34771	985
ENSG00000182050	31.3643	-2.34724	0.492945	-4.76167	1.92e-06	1.22132e-05	2.34724	986
ENSG00000278959	6.83439	2.34504	0.556388	4.21475	2.50058e-05	0.000122593	2.34504	987
ENSG00000173917	177.858	2.34455	0.445878	5.25829	1.45403e-07	1.14232e-06	2.34455	988
ENSG00000258203	18.3849	2.34285	0.945365	2.47825	0.0132027	0.0306031	2.34285	989
ENSG00000163694	204.739	2.33773	0.704358	3.31895	0.00090355	0.00295962	2.33773	990
ENSG00000178597	9.92945	-2.33753	0.750408	-3.11501	0.0018394	0.00553814	2.33753	991
ENSG00000155926	10.5447	2.33722	0.543717	4.2986	1.71879e-05	8.76867e-05	2.33722	992
ENSG00000147614	5.16617	-2.33682	1.0721	-2.17967	0.0292819	0.0602834	2.33682	993
ENSG00000168491	26.9541	2.33455	0.293105	7.96489	1.65367e-15	4.8245e-14	2.33455	994
ENSG00000183160	85.8064	-2.33367	0.606815	-3.84577	0.000120175	0.000496775	2.33367	995
ENSG00000124721	16.3344	-2.3323	0.485259	-4.80629	1.53756e-06	9.96589e-06	2.3323	996
ENSG00000123612	15.524	2.32935	0.306113	7.60943	2.75299e-14	6.83799e-13	2.32935	997
ENSG00000135905	13.1719	-2.32647	0.494241	-4.70715	2.5121e-06	1.55431e-05	2.32647	998
ENSG00000231160	37.0312	-2.32486	0.23774	-9.77897	1.38609e-22	8.64446e-21	2.32486	999
ENSG00000158806	13.6846	2.32456	0.574775	4.04431	5.24781e-05	0.000238402	2.32456	1000
ENSG00000163631	68.5102	-2.32392	0.950397	-2.44521	0.0144769	0.033137	2.32392	1001
ENSG00000185352	13.3142	2.32391	0.408125	5.69412	1.24011e-08	1.18589e-07	2.32391	1002
ENSG00000102001	17.0205	-2.32268	0.472067	-4.92023	8.64439e-07	5.84262e-06	2.32268	1003
ENSG00000260095	12.6883	2.3226	0.386675	6.00661	1.89442e-09	2.11607e-08	2.3226	1004
ENSG00000101194	152.212	2.32238	0.428127	5.42451	5.81128e-08	4.90101e-07	2.32238	1005
ENSG00000152422	593.65	-2.32136	0.242355	-9.57833	9.86242e-22	5.77421e-20	2.32136	1006
ENSG00000126838	5.20937	2.32037	0.798686	2.90524	0.00366974	0.0101197	2.32037	1007
ENSG00000111913	378.167	2.31936	0.364631	6.36086	2.00626e-10	2.6667e-09	2.31936	1008
ENSG00000027644	4.4928	-2.31892	0.721645	-3.21338	0.00131184	0.00410784	2.31892	1009
ENSG00000135842	2881.37	2.31738	0.363286	6.37895	1.78304e-10	2.39964e-09	2.31738	1010
ENSG00000196154	174.315	2.31656	0.328145	7.05956	1.67033e-12	3.1491e-11	2.31656	1011
ENSG00000233894	10.5198	2.31515	0.837124	2.7656	0.00568182	0.0148184	2.31515	1012
ENSG00000157851	80.9758	-2.31498	0.432246	-5.3557	8.52251e-08	7.00229e-07	2.31498	1013
ENSG00000120068	11.7973	-2.31444	1.0064	-2.29973	0.0214638	0.0462989	2.31444	1014
ENSG00000159228	1009.24	2.31408	0.167508	13.8147	2.0774e-43	8.31588e-41	2.31408	1015
ENSG00000260604	39.2362	-2.314	0.784548	-2.94946	0.00318327	0.00895468	2.314	1016
ENSG00000150628	10.3439	-2.31197	0.498446	-4.63835	3.51195e-06	2.11072e-05	2.31197	1017
ENSG00000131094	49.7199	-2.31171	0.610014	-3.78961	0.000150887	0.000610392	2.31171	1018
ENSG00000121316	649.78	2.30848	0.170197	13.5635	6.58918e-42	2.26839e-39	2.30848	1019
ENSG00000035664	40.9729	2.3073	0.339355	6.79908	1.0529e-11	1.73265e-10	2.3073	1020
ENSG00000107611	155.698	2.30528	0.510761	4.51343	6.37882e-06	3.62491e-05	2.30528	1021
ENSG00000173826	13.8426	2.30502	0.691459	3.33356	0.000857422	0.00282969	2.30502	1022
ENSG00000111879	199.42	-2.30455	0.253285	-9.09865	9.14603e-20	4.22066e-18	2.30455	1023
ENSG00000156804	2848.96	2.30437	0.274388	8.39823	4.53259e-17	1.60204e-15	2.30437	1024
ENSG00000153976	120.944	2.3025	0.386347	5.95967	2.52749e-09	2.76052e-08	2.3025	1025
ENSG00000164078	33.3678	-2.30163	0.318009	-7.23762	4.56617e-13	9.34572e-12	2.30163	1026
ENSG00000136541	6.63971	2.30132	0.410962	5.59984	2.14545e-08	1.95498e-07	2.30132	1027
ENSG00000079101	15.2591	-2.30123	0.547909	-4.20001	2.66898e-05	0.000130079	2.30123	1028
ENSG00000229267	7.67555	-2.30072	0.330016	-6.97155	3.13465e-12	5.66772e-11	2.30072	1029
ENSG00000188613	124.553	-2.30014	0.178359	-12.8961	4.73285e-38	1.08622e-35	2.30014	1030
ENSG00000239713	147.112	-2.299	0.3418	-6.72616	1.74197e-11	2.78149e-10	2.299	1031
ENSG00000130307	21.0255	2.29676	0.677627	3.38941	0.00070043	0.00237099	2.29676	1032
ENSG00000106236	210.88	-2.29633	0.341528	-6.7237	1.77167e-11	2.82107e-10	2.29633	1033
ENSG00000124092	5.84788	2.2919	0.529379	4.32942	1.49501e-05	7.73294e-05	2.2919	1034
ENSG00000151789	45.1382	2.29064	0.377101	6.07434	1.24499e-09	1.45092e-08	2.29064	1035
ENSG00000164879	45.4434	-2.29029	0.416731	-5.49585	3.88828e-08	3.39741e-07	2.29029	1036
ENSG00000141655	41.5875	2.29014	0.31963	7.16499	7.77937e-13	1.51821e-11	2.29014	1037
ENSG00000102554	136.014	-2.28969	0.315794	-7.25057	4.15031e-13	8.5556e-12	2.28969	1038
ENSG00000197380	181.717	-2.2896	0.205983	-11.1155	1.05441e-28	1.2181e-26	2.2896	1039
ENSG00000117280	223.085	2.28928	0.174821	13.095	3.51888e-39	8.77834e-37	2.28928	1040
ENSG00000158270	466.635	-2.28813	0.340767	-6.71465	1.88523e-11	2.98807e-10	2.28813	1041
ENSG00000170439	33.5297	2.28632	0.597687	3.82528	0.000130622	0.000535334	2.28632	1042
ENSG00000179796	11.7118	-2.28603	0.730763	-3.12828	0.00175834	0.00532389	2.28603	1043
ENSG00000101197	46.4896	2.28522	0.786017	2.90734	0.00364517	0.0100616	2.28522	1044
ENSG00000166428	5.52582	-2.28372	0.592947	-3.85147	0.000117413	0.000486291	2.28372	1045
ENSG00000164591	149.041	-2.28198	0.201769	-11.3099	1.17268e-29	1.46271e-27	2.28198	1046
ENSG00000206129	7.48027	2.27802	0.604535	3.76822	0.000164414	0.00065892	2.27802	1047
ENSG00000164308	23.4594	2.27773	0.735409	3.09723	0.00195341	0.00583853	2.27773	1048
ENSG00000214435	293.395	-2.27739	0.200516	-11.3577	6.79216e-30	8.79333e-28	2.27739	1049
ENSG00000163017	1271.04	-2.27718	0.662791	-3.43575	0.000590912	0.00204121	2.27718	1050
ENSG00000107984	2476.76	-2.27641	0.566704	-4.01692	5.89631e-05	0.00026465	2.27641	1051
ENSG00000144550	24.8523	2.27609	0.341468	6.6656	2.6359e-11	4.03305e-10	2.27609	1052
ENSG00000273356	8.94711	2.27578	0.482164	4.71992	2.35932e-06	1.46875e-05	2.27578	1053
ENSG00000272142	30.609	-2.27559	0.232582	-9.78405	1.31829e-22	8.31196e-21	2.27559	1054
ENSG00000159958	8.89888	-2.2754	0.321353	-7.08069	1.43437e-12	2.72515e-11	2.2754	1055
ENSG00000276476	22.773	2.27314	0.830452	2.73724	0.00619573	0.0159915	2.27314	1056
ENSG00000249326	16.7248	2.27195	0.651369	3.48796	0.000486717	0.00171677	2.27195	1057
ENSG00000234814	10.0228	-2.27091	0.786502	-2.88735	0.00388501	0.0106519	2.27091	1058
ENSG00000173295	15.1603	2.27064	0.422515	5.37411	7.69627e-08	6.35986e-07	2.27064	1059
ENSG00000236810	13.6522	2.27013	0.370562	6.12617	9.00214e-10	1.07532e-08	2.27013	1060
ENSG00000131724	3447.12	2.26915	0.362968	6.25166	4.06114e-10	5.159e-09	2.26915	1061
ENSG00000233101	5.82248	-2.26914	1.01303	-2.23995	0.025094	0.0529082	2.26914	1062
ENSG00000131389	1516.72	2.26884	0.281351	8.06407	7.37953e-16	2.27234e-14	2.26884	1063
ENSG00000125148	171.258	2.2685	0.368613	6.15416	7.54773e-10	9.14923e-09	2.2685	1064
ENSG00000233198	21.3288	-2.26825	0.515214	-4.40253	1.06994e-05	5.74631e-05	2.26825	1065
ENSG00000050030	40.6486	-2.26745	0.342221	-6.62571	3.45591e-11	5.20899e-10	2.26745	1066
ENSG00000165443	23.1055	-2.26728	0.627248	-3.61465	0.000300754	0.00112516	2.26728	1067
ENSG00000253930	6.89632	2.26495	0.424913	5.33038	9.80074e-08	7.9726e-07	2.26495	1068
ENSG00000167641	388.03	2.26429	0.38568	5.87091	4.33409e-09	4.51044e-08	2.26429	1069
ENSG00000251348	9.44342	-2.2638	0.639847	-3.53803	0.000403128	0.00145503	2.2638	1070
ENSG00000100368	10.6213	-2.26361	0.67399	-3.35852	0.00078361	0.00261553	2.26361	1071
ENSG00000170545	80.4018	2.26275	0.303629	7.45236	9.16867e-14	2.11272e-12	2.26275	1072
ENSG00000127083	16.2685	-2.26258	1.26071	-1.79469	0.0727033	0.128709	2.26258	1073
ENSG00000233903	6.47205	-2.26171	0.378835	-5.97016	2.37023e-09	2.59865e-08	2.26171	1074
ENSG00000005249	1743.19	2.26056	0.209334	10.7988	3.48822e-27	3.28103e-25	2.26056	1075
ENSG00000111339	86.0642	2.2601	0.856062	2.64011	0.00828798	0.0205445	2.2601	1076
ENSG00000152128	440.182	-2.25917	0.307464	-7.34775	2.01569e-13	4.38081e-12	2.25917	1077
ENSG00000134548	49.5535	2.25903	0.638173	3.53984	0.000400374	0.00144659	2.25903	1078
ENSG00000250337	81.691	-2.25808	0.425633	-5.30523	1.12529e-07	9.08824e-07	2.25808	1079
ENSG00000136160	145.966	2.25774	0.676511	3.33733	0.00084588	0.00279572	2.25774	1080
ENSG00000257376	6.56998	-2.25228	0.586025	-3.84331	0.000121385	0.000501297	2.25228	1081
ENSG00000124493	71.5884	2.25096	0.335898	6.7013	2.06573e-11	3.2325e-10	2.25096	1082
ENSG00000175147	20.049	2.24842	0.625464	3.5948	0.000324639	0.00120379	2.24842	1083
ENSG00000165124	1030.58	2.24758	0.345712	6.50131	7.96243e-11	1.13177e-09	2.24758	1084
ENSG00000169903	23.7908	2.24744	1.62846	1.3801	0.167556	0.255189	2.24744	1085
ENSG00000229848	10.1767	-2.24719	0.401943	-5.59082	2.26e-08	2.04745e-07	2.24719	1086
ENSG00000140254	20.9823	2.24695	0.899287	2.49859	0.0124688	0.0291651	2.24695	1087
ENSG00000114646	295.014	2.24586	0.486731	4.61417	3.9466e-06	2.34737e-05	2.24586	1088
ENSG00000136040	176.2	-2.24583	0.240303	-9.3458	9.12007e-21	4.75709e-19	2.24583	1089
ENSG00000078401	1470.72	2.24453	0.459063	4.88937	1.01159e-06	6.75953e-06	2.24453	1090
ENSG00000179136	12.2998	2.24358	0.718957	3.12061	0.00180478	0.0054444	2.24358	1091
ENSG00000275395	145.391	2.24287	0.199116	11.2642	1.97215e-29	2.40756e-27	2.24287	1092
ENSG00000186377	23.5598	2.23946	0.560986	3.99201	6.55149e-05	0.000290347	2.23946	1093
ENSG00000281920	5.08471	2.23838	0.43955	5.09243	3.53508e-07	2.58603e-06	2.23838	1094
ENSG00000144908	120.664	2.23754	0.388404	5.76086	8.36849e-09	8.25956e-08	2.23754	1095
ENSG00000214274	22.6323	2.23707	0.372325	6.00839	1.87378e-09	2.09752e-08	2.23707	1096
ENSG00000259498	115.655	-2.23691	0.302124	-7.40394	1.32206e-13	2.95157e-12	2.23691	1097
ENSG00000100604	211.507	-2.23581	0.428001	-5.22385	1.75241e-07	1.35265e-06	2.23581	1098
ENSG00000039537	8.07808	-2.23469	0.823113	-2.71493	0.00662895	0.0169636	2.23469	1099
ENSG00000175264	43.104	-2.23421	0.308317	-7.24647	4.27768e-13	8.77613e-12	2.23421	1100
ENSG00000177675	12.4206	2.23235	0.661903	3.37262	0.000744558	0.00249927	2.23235	1101
ENSG00000157150	29.3316	-2.23102	0.571273	-3.90534	9.40915e-05	0.000400864	2.23102	1102
ENSG00000137463	21.8231	2.23039	0.534436	4.17335	3.00158e-05	0.000144408	2.23039	1103
ENSG00000132677	6.95685	2.22803	0.762355	2.92257	0.00347159	0.00963815	2.22803	1104
ENSG00000233006	11.4743	2.22724	0.533199	4.17713	2.95211e-05	0.000142219	2.22724	1105
ENSG00000278928	6.88739	-2.22628	0.917277	-2.42705	0.015222	0.0345988	2.22628	1106
ENSG00000189292	33.2805	-2.22409	0.309491	-7.18629	6.65777e-13	1.31422e-11	2.22409	1107
ENSG00000260337	7.08088	-2.22389	0.527326	-4.21731	2.47237e-05	0.000121279	2.22389	1108
ENSG00000227373	4.9477	2.22308	0.547739	4.05864	4.93591e-05	0.000225543	2.22308	1109
ENSG00000134278	598.231	2.22121	0.169315	13.1188	2.56895e-39	6.6999e-37	2.22121	1110
ENSG00000198216	6.21076	2.2169	0.446512	4.96493	6.87251e-07	4.73945e-06	2.2169	1111
ENSG00000158856	68.0467	2.21655	0.411678	5.3842	7.27695e-08	6.03363e-07	2.21655	1112
ENSG00000152969	27.6702	-2.21546	0.373638	-5.92943	3.03993e-09	3.27859e-08	2.21546	1113
ENSG00000064201	203.689	-2.21529	0.593885	-3.73016	0.000191355	0.000752521	2.21529	1114
ENSG00000137441	7.42138	-2.21503	0.514531	-4.30494	1.67029e-05	8.54914e-05	2.21503	1115
ENSG00000111077	407.489	-2.2146	0.240615	-9.2039	3.45196e-20	1.68803e-18	2.2146	1116
ENSG00000214097	10.5541	-2.21259	0.602312	-3.67349	0.00023926	0.000917233	2.21259	1117
ENSG00000149781	68.8945	2.21254	0.320137	6.91122	4.80495e-12	8.3797e-11	2.21254	1118
ENSG00000179059	417.927	-2.21152	1.23158	-1.79568	0.0725451	0.128469	2.21152	1119
ENSG00000101188	8.27823	-2.21022	0.376812	-5.86558	4.47554e-09	4.64641e-08	2.21022	1120
ENSG00000111490	25.7149	2.2091	0.249528	8.8531	8.51205e-19	3.48852e-17	2.2091	1121
ENSG00000177511	24.44	2.20905	0.621389	3.55502	0.000377953	0.00137629	2.20905	1122
ENSG00000187957	69.4009	2.20747	0.50237	4.39412	1.11223e-05	5.94742e-05	2.20747	1123
ENSG00000141013	175.534	2.20729	0.199889	11.0425	2.38216e-28	2.54684e-26	2.20729	1124
ENSG00000204410	104.609	-2.20702	0.199639	-11.055	2.0726e-28	2.25795e-26	2.20702	1125
ENSG00000099994	28.2178	2.2068	0.57904	3.81114	0.000138327	0.000564159	2.2068	1126
ENSG00000179772	46.5003	2.20603	0.704866	3.12971	0.00174976	0.00530072	2.20603	1127
ENSG00000163093	108.511	-2.2059	0.184051	-11.9853	4.24379e-33	7.1616e-31	2.2059	1128
ENSG00000146648	712.556	2.20552	0.295754	7.45728	8.83246e-14	2.04071e-12	2.20552	1129
ENSG00000158113	11.1297	-2.20516	0.268285	-8.21946	2.04425e-16	6.63919e-15	2.20516	1130
ENSG00000088881	133.089	-2.20227	0.301368	-7.30758	2.71997e-13	5.76587e-12	2.20227	1131
ENSG00000158816	6.45441	2.19927	0.995628	2.20893	0.0271793	0.0566741	2.19927	1132
ENSG00000166482	1715.81	-2.19873	0.343803	-6.39532	1.60209e-10	2.17654e-09	2.19873	1133
ENSG00000250979	5.59171	-2.19827	0.695818	-3.15927	0.00158166	0.00484865	2.19827	1134
ENSG00000042832	17.7955	-2.19425	0.595074	-3.68735	0.000226604	0.000874363	2.19425	1135
ENSG00000172296	14.3595	-2.19399	0.67302	-3.25992	0.00111442	0.00356172	2.19399	1136
ENSG00000173482	1456.09	2.19397	0.279443	7.85125	4.11912e-15	1.13808e-13	2.19397	1137
ENSG00000172901	4.81759	2.19352	0.444174	4.93842	7.87567e-07	5.37313e-06	2.19352	1138
ENSG00000278709	25.731	-2.19335	0.218853	-10.022	1.21957e-23	8.23235e-22	2.19335	1139
ENSG00000010030	10.7468	2.19237	0.450884	4.86238	1.15985e-06	7.68163e-06	2.19237	1140
ENSG00000272031	55.6262	2.19055	0.412711	5.3077	1.1102e-07	8.98302e-07	2.19055	1141
ENSG00000146215	41.6382	2.18872	0.462423	4.73316	2.21051e-06	1.39019e-05	2.18872	1142
ENSG00000171631	3.66097	-2.18636	0.815343	-2.68152	0.00732885	0.0185027	2.18636	1143
ENSG00000244242	16.3182	2.18588	0.602096	3.63046	0.00028292	0.00106493	2.18588	1144
ENSG00000277954	7.52461	2.18499	0.654364	3.3391	0.000840489	0.0027832	2.18499	1145
ENSG00000099260	109.608	2.1848	0.610152	3.58074	0.000342619	0.00126285	2.1848	1146
ENSG00000145945	177.185	2.18386	0.259749	8.4076	4.18475e-17	1.49755e-15	2.18386	1147
ENSG00000143494	1064.94	2.18268	0.215003	10.1519	3.25088e-24	2.37108e-22	2.18268	1148
ENSG00000140937	3701.84	-2.1826	0.32901	-6.63385	3.27047e-11	4.93812e-10	2.1826	1149
ENSG00000159433	560.581	2.18083	0.187247	11.6468	2.38206e-31	3.44557e-29	2.18083	1150
ENSG00000131187	56.44	2.18038	0.297685	7.32446	2.39858e-13	5.14798e-12	2.18038	1151
ENSG00000140092	1331.98	2.1792	0.620148	3.514	0.000441417	0.00157409	2.1792	1152
ENSG00000120645	6.02163	-2.17528	0.603109	-3.60678	0.000310017	0.00115605	2.17528	1153
ENSG00000238250	5.18287	2.17429	0.769347	2.82615	0.00471113	0.0125715	2.17429	1154
ENSG00000117228	34.1311	-2.17214	0.699784	-3.10401	0.00190918	0.00572163	2.17214	1155
ENSG00000261438	6.11019	2.172	0.60965	3.5627	0.00036706	0.00134201	2.172	1156
ENSG00000169403	13.3274	2.17182	0.34183	6.35352	2.10446e-10	2.79076e-09	2.17182	1157
ENSG00000141934	138.067	2.17021	0.400762	5.4152	6.12192e-08	5.13531e-07	2.17021	1158
ENSG00000092969	2756.45	2.16946	0.250789	8.65052	5.12645e-18	1.98296e-16	2.16946	1159
ENSG00000119283	9.05319	-2.16902	0.678843	-3.19517	0.00139751	0.00434839	2.16902	1160
ENSG00000235505	9.61406	-2.16901	0.902726	-2.40273	0.0162732	0.0366324	2.16901	1161
ENSG00000225920	4.97569	-2.169	0.514529	-4.21551	2.49213e-05	0.000122214	2.169	1162
ENSG00000167664	16.0588	-2.16806	0.456251	-4.75189	2.0152e-06	1.27575e-05	2.16806	1163
ENSG00000006016	103.18	2.1678	0.261002	8.30566	9.92695e-17	3.34298e-15	2.1678	1164
ENSG00000118526	72.3987	-2.16555	0.640834	-3.37927	0.000726793	0.00244815	2.16555	1165
ENSG00000234327	84.4054	2.16455	0.205381	10.5392	5.69985e-26	4.88117e-24	2.16455	1166
ENSG00000151655	194.839	2.16449	0.94449	2.29171	0.0219226	0.0471498	2.16449	1167
ENSG00000158008	300.42	-2.16415	0.364278	-5.94093	2.83402e-09	3.07385e-08	2.16415	1168
ENSG00000054219	20.3619	2.16325	0.559821	3.86419	0.000111459	0.00046409	2.16325	1169
ENSG00000171551	112.067	2.16243	0.286663	7.54348	4.576e-14	1.10939e-12	2.16243	1170
ENSG00000174473	10.5431	-2.16108	0.402924	-5.36351	8.16221e-08	6.7223e-07	2.16108	1171
ENSG00000171227	124.821	2.16085	0.473284	4.56565	4.97956e-06	2.90356e-05	2.16085	1172
ENSG00000132622	61.3772	-2.15872	0.509534	-4.23665	2.26878e-05	0.000112446	2.15872	1173
ENSG00000236106	10.3743	-2.15818	0.398889	-5.41047	6.28585e-08	5.26512e-07	2.15818	1174
ENSG00000197584	23.6885	2.15772	0.5133	4.20363	2.62669e-05	0.000128228	2.15772	1175
ENSG00000005981	17.1534	2.15458	0.714076	3.01729	0.00255046	0.00737089	2.15458	1176
ENSG00000273403	25.8207	-2.15455	0.580048	-3.71444	0.000203653	0.000794714	2.15455	1177
ENSG00000174807	594.839	-2.15294	0.369753	-5.82265	5.79229e-09	5.89259e-08	2.15294	1178
ENSG00000155052	13.4307	-2.15193	0.498481	-4.31698	1.5818e-05	8.14706e-05	2.15193	1179
ENSG00000243701	32.434	2.15167	0.350851	6.1327	8.63976e-10	1.0378e-08	2.15167	1180
ENSG00000134532	204.419	2.15114	0.242604	8.8669	7.52079e-19	3.10444e-17	2.15114	1181
ENSG00000081803	655.303	-2.14982	0.262034	-8.20435	2.31839e-16	7.51535e-15	2.14982	1182
ENSG00000064763	288.419	2.14948	0.353748	6.07632	1.22975e-09	1.43412e-08	2.14948	1183
ENSG00000272825	12.5926	-2.14903	0.365913	-5.87308	4.27771e-09	4.45716e-08	2.14903	1184
ENSG00000284052	27.1799	-2.14841	0.292987	-7.33279	2.25411e-13	4.85608e-12	2.14841	1185
ENSG00000133107	126.782	-2.14785	0.479164	-4.48249	7.37776e-06	4.11781e-05	2.14785	1186
ENSG00000152208	192.562	2.1467	0.421762	5.08983	3.58387e-07	2.6195e-06	2.1467	1187
ENSG00000224063	6.54165	-2.14619	0.557847	-3.84726	0.000119444	0.00049411	2.14619	1188
ENSG00000239482	16.9561	2.14548	0.803306	2.67081	0.00756678	0.0189809	2.14548	1189
ENSG00000279649	27.9661	-2.14398	0.296683	-7.22652	4.95526e-13	1.00702e-11	2.14398	1190
ENSG00000079931	103.324	-2.14388	0.329175	-6.51289	7.37171e-11	1.05565e-09	2.14388	1191
ENSG00000204136	34.4065	2.14323	0.618734	3.4639	0.000532413	0.00186004	2.14323	1192
ENSG00000102678	16.0819	2.14252	0.609789	3.51355	0.000442165	0.0015761	2.14252	1193
ENSG00000254815	23.4437	2.14208	0.414012	5.17396	2.2918e-07	1.73477e-06	2.14208	1194
ENSG00000256913	4.95517	2.1381	0.474831	4.50287	6.70419e-06	3.79353e-05	2.1381	1195
ENSG00000070182	1562.19	2.1371	0.280111	7.62948	2.35706e-14	5.92292e-13	2.1371	1196
ENSG00000137204	5.61032	2.13545	0.518793	4.1162	3.85178e-05	0.000180558	2.13545	1197
ENSG00000167286	37.1098	2.13544	1.0025	2.13011	0.0331627	0.0668263	2.13544	1198
ENSG00000230461	26.8563	-2.13403	0.742772	-2.87306	0.00406516	0.0110656	2.13403	1199
ENSG00000243955	31.4217	2.13396	0.927592	2.30053	0.021418	0.0462163	2.13396	1200
ENSG00000126467	5.63711	2.13393	0.468757	4.55231	5.30599e-06	3.07619e-05	2.13393	1201
ENSG00000132199	307.596	2.13342	0.264907	8.05346	8.04843e-16	2.46948e-14	2.13342	1202
ENSG00000134317	47.8521	2.13306	0.345253	6.17824	6.48199e-10	7.94042e-09	2.13306	1203
ENSG00000108576	187.729	2.13223	0.668237	3.19084	0.00141862	0.00440374	2.13223	1204
ENSG00000105143	137.532	-2.13006	0.362493	-5.87614	4.1995e-09	4.38629e-08	2.13006	1205
ENSG00000170571	21.3514	-2.12998	0.301759	-7.05856	1.68235e-12	3.16831e-11	2.12998	1206
ENSG00000236404	70.8364	2.12826	0.242141	8.78933	1.50454e-18	6.05085e-17	2.12826	1207
ENSG00000226383	11.5253	-2.12753	0.427996	-4.9709	6.66433e-07	4.61622e-06	2.12753	1208
ENSG00000249116	44.2353	2.12647	0.422166	5.03706	4.72727e-07	3.36242e-06	2.12647	1209
ENSG00000160182	17.7388	-2.12638	1.12664	-1.88737	0.0591108	0.108355	2.12638	1210
ENSG00000263089	5.41374	2.12573	0.588344	3.61307	0.000302598	0.00113108	2.12573	1211
ENSG00000164175	26.6052	-2.12209	0.916389	-2.31571	0.0205743	0.0446758	2.12209	1212
ENSG00000227417	11.0196	2.12199	0.615241	3.44904	0.000562589	0.0019516	2.12199	1213
ENSG00000214336	44.7383	2.12091	0.563328	3.76497	0.000166569	0.000666315	2.12091	1214
ENSG00000010319	29.5651	-2.11848	0.380309	-5.57043	2.54117e-08	2.28295e-07	2.11848	1215
ENSG00000120093	267.17	2.11781	0.456316	4.6411	3.46555e-06	2.08575e-05	2.11781	1216
ENSG00000112796	224.657	2.11681	0.217114	9.74979	1.84854e-22	1.13639e-20	2.11681	1217
ENSG00000205639	55.0874	2.11321	0.238282	8.86853	7.41192e-19	3.06686e-17	2.11321	1218
ENSG00000162490	171.107	-2.11258	0.312252	-6.76564	1.32723e-11	2.1569e-10	2.11258	1219
ENSG00000134917	102.031	2.11086	0.410904	5.1371	2.79004e-07	2.0808e-06	2.11086	1220
ENSG00000234869	46.2336	-2.10935	0.347467	-6.07065	1.27395e-09	1.48166e-08	2.10935	1221
ENSG00000108924	10.4777	2.10876	0.449699	4.68928	2.7417e-06	1.68306e-05	2.10876	1222
ENSG00000175785	21.7935	-2.10851	0.553243	-3.81119	0.000138302	0.000564159	2.10851	1223
ENSG00000173698	102.246	-2.10772	0.430037	-4.90125	9.52275e-07	6.38796e-06	2.10772	1224
ENSG00000162545	166.292	2.10698	0.330239	6.38016	1.76899e-10	2.38633e-09	2.10698	1225
ENSG00000178882	147.061	2.10691	0.380684	5.53454	3.12042e-08	2.75728e-07	2.10691	1226
ENSG00000241158	11.8003	-2.10514	0.533534	-3.94566	7.95819e-05	0.000345309	2.10514	1227
ENSG00000197943	105.445	-2.1026	0.462886	-4.54236	5.56286e-06	3.21213e-05	2.1026	1228
ENSG00000273328	9.07448	-2.10188	0.638882	-3.28994	0.00100209	0.00324596	2.10188	1229
ENSG00000138650	1410.72	-2.09916	0.519867	-4.03787	5.39384e-05	0.000244262	2.09916	1230
ENSG00000184292	19.552	-2.09753	0.700647	-2.9937	0.00275616	0.00788201	2.09753	1231
ENSG00000099338	81.7274	2.09357	0.714086	2.93182	0.0033698	0.00940864	2.09357	1232
ENSG00000105639	61.0873	-2.09353	0.28352	-7.38406	1.53534e-13	3.39688e-12	2.09353	1233
ENSG00000251453	12.3596	2.09307	0.551885	3.79258	0.000149092	0.000603413	2.09307	1234
ENSG00000133048	5.18215	-2.09064	0.676388	-3.09089	0.00199556	0.00594879	2.09064	1235
ENSG00000162444	28.714	-2.08904	0.476798	-4.38139	1.17923e-05	6.261e-05	2.08904	1236
ENSG00000179750	42.2298	2.08777	0.318623	6.55247	5.65921e-11	8.31161e-10	2.08777	1237
ENSG00000176092	63.9254	2.08517	0.781213	2.66915	0.00760437	0.0190613	2.08517	1238
ENSG00000179242	53.7443	2.08373	0.338975	6.14714	7.88931e-10	9.51638e-09	2.08373	1239
ENSG00000230306	6.64529	-2.0818	0.564686	-3.68665	0.000227229	0.000876151	2.0818	1240
ENSG00000162174	181.563	2.08128	0.32999	6.30711	2.84296e-10	3.71289e-09	2.08128	1241
ENSG00000166446	34.383	2.08062	0.28365	7.33517	2.21436e-13	4.78241e-12	2.08062	1242
ENSG00000162511	24.729	2.08024	0.717621	2.8988	0.00374595	0.0103068	2.08024	1243
ENSG00000250579	9.35384	2.08006	0.624227	3.33222	0.000861548	0.00284096	2.08006	1244
ENSG00000198729	2103.53	2.07887	0.311359	6.67679	2.44238e-11	3.77385e-10	2.07887	1245
ENSG00000057704	77.3217	-2.07626	0.298771	-6.94936	3.66958e-12	6.57279e-11	2.07626	1246
ENSG00000266074	713.12	2.07503	0.259505	7.9961	1.28421e-15	3.79161e-14	2.07503	1247
ENSG00000126259	28.3156	-2.07487	0.510651	-4.06319	4.84058e-05	0.000221625	2.07487	1248
ENSG00000120262	5.08187	2.07377	0.427362	4.85249	1.21921e-06	8.03454e-06	2.07377	1249
ENSG00000261786	9.40205	-2.07131	0.570635	-3.62983	0.000283613	0.0010673	2.07131	1250
ENSG00000058404	836.079	2.07092	0.390358	5.30517	1.12567e-07	9.08824e-07	2.07092	1251
ENSG00000128510	40.3507	-2.07065	0.883281	-2.34427	0.0190643	0.0418831	2.07065	1252
ENSG00000225968	251.037	-2.06942	0.281378	-7.35461	1.91481e-13	4.16682e-12	2.06942	1253
ENSG00000188015	6.50879	-2.0678	0.713365	-2.89866	0.00374766	0.0103092	2.0678	1254
ENSG00000271040	9.89864	-2.0672	0.299572	-6.9005	5.18197e-12	8.95554e-11	2.0672	1255
ENSG00000198844	42.5325	2.06665	0.586697	3.52252	0.000427465	0.00152972	2.06665	1256
ENSG00000176692	251.239	2.06589	0.695736	2.96936	0.00298419	0.00846661	2.06589	1257
ENSG00000251363	17.48	2.06329	0.639724	3.22528	0.00125849	0.00396456	2.06329	1258
ENSG00000204632	9.10097	2.05936	0.492872	4.17829	2.9371e-05	0.000141614	2.05936	1259
ENSG00000260521	48.8914	2.05919	0.528716	3.8947	9.83211e-05	0.00041654	2.05919	1260
ENSG00000176171	2928.81	2.05602	0.289588	7.0998	1.24934e-12	2.39208e-11	2.05602	1261
ENSG00000164251	1036.86	2.05601	0.558623	3.68049	0.000232786	0.000895205	2.05601	1262
ENSG00000127585	90.5664	2.05573	0.411253	4.99869	5.77222e-07	4.0554e-06	2.05573	1263
ENSG00000206532	21.5829	-2.05482	0.450982	-4.55632	5.20583e-06	3.02423e-05	2.05482	1264
ENSG00000218739	1070.25	2.05371	0.151179	13.5847	4.93817e-42	1.73471e-39	2.05371	1265
ENSG00000197355	556.72	2.05354	0.265063	7.74737	9.38182e-15	2.46925e-13	2.05354	1266
ENSG00000166803	606.291	-2.05184	0.294197	-6.97439	3.07204e-12	5.56621e-11	2.05184	1267
ENSG00000186417	7.46056	2.05119	0.439972	4.6621	3.12999e-06	1.89706e-05	2.05119	1268
ENSG00000172346	294.472	-2.05046	0.326681	-6.27665	3.45947e-10	4.45385e-09	2.05046	1269
ENSG00000170458	19.744	2.05044	1.07179	1.91311	0.0557344	0.103201	2.05044	1270
ENSG00000087116	469.512	2.04922	0.533284	3.84264	0.000121719	0.000502312	2.04922	1271
ENSG00000106113	34.4745	2.04852	0.515495	3.97389	7.07082e-05	0.000310168	2.04852	1272
ENSG00000135424	810.072	-2.0476	0.245915	-8.32645	8.32997e-17	2.83367e-15	2.0476	1273
ENSG00000150625	250.387	2.04482	0.376013	5.43816	5.38342e-08	4.5851e-07	2.04482	1274
ENSG00000166897	22.757	-2.04436	0.414527	-4.9318	8.14756e-07	5.53668e-06	2.04436	1275
ENSG00000246100	10.5903	-2.0442	0.301844	-6.77237	1.26692e-11	2.06903e-10	2.0442	1276
ENSG00000111245	1994.45	-2.04304	0.562414	-3.63263	0.000280546	0.00105738	2.04304	1277
ENSG00000114279	991.954	2.0425	0.501238	4.07492	4.60301e-05	0.000211963	2.0425	1278
ENSG00000132915	11.657	-2.04114	0.708708	-2.88008	0.00397569	0.0108556	2.04114	1279
ENSG00000237254	3.95175	2.04043	0.906644	2.25053	0.0244153	0.0516862	2.04043	1280
ENSG00000197301	7.47708	-2.0383	0.560653	-3.63558	0.000277357	0.00104673	2.0383	1281
ENSG00000152784	40.4445	-2.03718	0.530255	-3.84188	0.000122097	0.000503391	2.03718	1282
ENSG00000185070	111.351	-2.03594	0.342088	-5.9515	2.65699e-09	2.89094e-08	2.03594	1283
ENSG00000231806	53.2403	2.03556	0.305573	6.66146	2.71123e-11	4.14094e-10	2.03556	1284
ENSG00000185437	3895.09	-2.03524	0.288406	-7.05685	1.70322e-12	3.2006e-11	2.03524	1285
ENSG00000130558	302.02	2.03472	0.278819	7.29765	2.92843e-13	6.18492e-12	2.03472	1286
ENSG00000073737	44.0857	-2.03426	0.9144	-2.22469	0.0261022	0.0546855	2.03426	1287
ENSG00000185477	974.272	-2.03373	0.283428	-7.17548	7.20548e-13	1.41101e-11	2.03373	1288
ENSG00000271860	13.09	2.03273	0.57865	3.51289	0.000443265	0.00157937	2.03273	1289
ENSG00000227110	6.21631	2.03193	0.311224	6.52885	6.62764e-11	9.57475e-10	2.03193	1290
ENSG00000184058	29.6331	2.03116	0.750349	2.70696	0.00679029	0.0173183	2.03116	1291
ENSG00000101327	7.26124	-2.0308	0.578661	-3.50948	0.000448988	0.00159744	2.0308	1292
ENSG00000161681	73.7047	-2.03066	0.38415	-5.28611	1.24943e-07	9.99369e-07	2.03066	1293
ENSG00000253704	6.95907	-2.03021	0.35901	-5.65502	1.55831e-08	1.45699e-07	2.03021	1294
ENSG00000167216	92.4963	-2.03013	0.210681	-9.63604	5.63173e-22	3.34273e-20	2.03013	1295
ENSG00000049249	16.8771	-2.02638	0.695254	-2.91458	0.00356162	0.00985789	2.02638	1296
ENSG00000183044	630.089	-2.02606	0.318233	-6.36659	1.93281e-10	2.57504e-09	2.02606	1297
ENSG00000152377	987.274	2.02462	0.412313	4.9104	9.0891e-07	6.11557e-06	2.02462	1298
ENSG00000168993	13.8248	2.02201	0.376901	5.36482	8.10307e-08	6.68319e-07	2.02201	1299
ENSG00000214402	32.8196	-2.0216	0.544438	-3.71318	0.000204668	0.000797589	2.0216	1300
ENSG00000177133	97.0666	2.02105	0.582024	3.47245	0.000515734	0.00180727	2.02105	1301
ENSG00000237864	5.99205	2.02088	0.713446	2.83257	0.00461755	0.0123649	2.02088	1302
ENSG00000112769	1725.26	2.02038	0.294967	6.84951	7.41011e-12	1.25049e-10	2.02038	1303
ENSG00000119915	9.17093	-2.01943	0.505384	-3.99584	6.44651e-05	0.000286063	2.01943	1304
ENSG00000178171	5.72335	2.01925	0.706093	2.85975	0.00423976	0.0114819	2.01925	1305
ENSG00000143278	10.4468	-2.01895	1.0288	-1.96243	0.0497127	0.0939921	2.01895	1306
ENSG00000259207	330.333	-2.01681	0.429417	-4.69663	2.64495e-06	1.62831e-05	2.01681	1307
ENSG00000253414	7.0497	-2.01676	0.776021	-2.59885	0.00935372	0.022815	2.01676	1308
ENSG00000152256	2980.09	-2.01587	0.320454	-6.29065	3.1614e-10	4.08537e-09	2.01587	1309
ENSG00000130513	447.972	2.01564	0.584779	3.44684	0.000567175	0.00196553	2.01564	1310
ENSG00000118785	6038.92	-2.01436	0.626368	-3.21593	0.00130023	0.00407816	2.01436	1311
ENSG00000182168	564.124	2.01324	0.395292	5.09305	3.5235e-07	2.57865e-06	2.01324	1312
ENSG00000142606	6.77155	-2.01195	0.400685	-5.02127	5.13305e-07	3.63303e-06	2.01195	1313
ENSG00000236714	42.2316	2.01177	0.383305	5.24847	1.5337e-07	1.19835e-06	2.01177	1314
ENSG00000063438	43.1358	2.01136	0.49508	4.0627	4.85085e-05	0.00022195	2.01136	1315
ENSG00000108622	9.38608	2.01084	0.777248	2.58713	0.00967788	0.0234814	2.01084	1316
ENSG00000254533	5.62776	2.0102	0.472097	4.25802	2.06245e-05	0.000103381	2.0102	1317
ENSG00000176654	39.1749	2.01016	0.425229	4.72724	2.27589e-06	1.42545e-05	2.01016	1318
ENSG00000127528	207.808	-2.00946	0.332465	-6.04413	1.50221e-09	1.72268e-08	2.00946	1319
ENSG00000147202	471.322	2.00871	0.241179	8.32871	8.1727e-17	2.7912e-15	2.00871	1320
ENSG00000152229	108.63	2.00746	0.296402	6.77274	1.26363e-11	2.06561e-10	2.00746	1321
ENSG00000142920	29.2907	-2.0074	0.287034	-6.99361	2.67896e-12	4.90564e-11	2.0074	1322
ENSG00000204347	26.732	-2.0074	0.581832	-3.45013	0.000560313	0.00194475	2.0074	1323
ENSG00000004776	127.351	-2.00716	0.339176	-5.91774	3.26405e-09	3.49403e-08	2.00716	1324
ENSG00000165475	190.929	2.00586	0.178339	11.2475	2.38265e-29	2.88821e-27	2.00586	1325
ENSG00000255394	109.58	-2.00582	0.682128	-2.94052	0.00327657	0.0091886	2.00582	1326
ENSG00000158022	1256.38	-2.00561	0.32139	-6.24043	4.36365e-10	5.51075e-09	2.00561	1327
ENSG00000222046	5.38539	-2.00527	0.693811	-2.89022	0.00384974	0.0105602	2.00527	1328
ENSG00000171132	329.733	2.00451	0.216661	9.25183	2.20686e-20	1.09788e-18	2.00451	1329
ENSG00000185745	19.6933	-2.00427	0.324774	-6.17127	6.77451e-10	8.25848e-09	2.00427	1330
ENSG00000130876	22.4534	2.00424	0.461032	4.34728	1.37838e-05	7.20935e-05	2.00424	1331
ENSG00000125845	1192.34	-2.00424	0.452612	-4.42815	9.50432e-06	5.16407e-05	2.00424	1332
ENSG00000168509	20.1076	2.00365	0.465959	4.30006	1.70752e-05	8.71634e-05	2.00365	1333
ENSG00000237686	35.1312	-2.00331	0.289148	-6.92833	4.25833e-12	7.50243e-11	2.00331	1334
ENSG00000182132	17.7816	-2.00249	0.465498	-4.30183	1.69391e-05	8.6546e-05	2.00249	1335
ENSG00000104888	18.6277	2.0004	0.410877	4.86862	1.12383e-06	7.45451e-06	2.0004	1336
ENSG00000279968	9.33695	-1.99977	0.239479	-8.35052	6.79621e-17	2.34906e-15	1.99977	1337
ENSG00000143416	215.633	-1.99842	0.260964	-7.65783	1.89096e-14	4.79369e-13	1.99842	1338
ENSG00000274976	10.3675	-1.99798	0.53046	-3.76651	0.000165547	0.000662841	1.99798	1339
ENSG00000203995	21.2846	1.99638	0.32621	6.11993	9.36179e-10	1.11596e-08	1.99638	1340
ENSG00000196932	122.176	1.99584	0.543602	3.67152	0.000241113	0.000923106	1.99584	1341
ENSG00000137960	21.4769	1.99536	0.502536	3.97058	7.16982e-05	0.000313711	1.99536	1342
ENSG00000234678	5.73716	1.9925	0.343745	5.79643	6.77397e-09	6.78785e-08	1.9925	1343
ENSG00000165970	6.27628	1.99233	0.698426	2.8526	0.00433638	0.0116957	1.99233	1344
ENSG00000064989	182.81	1.99122	0.406893	4.89371	9.89512e-07	6.62484e-06	1.99122	1345
ENSG00000165061	104.313	1.98956	0.430971	4.61647	3.90331e-06	2.32426e-05	1.98956	1346
ENSG00000247199	27.0099	-1.98887	0.343417	-5.79141	6.97985e-09	6.97702e-08	1.98887	1347
ENSG00000268912	23.7238	1.98833	0.352064	5.64762	1.62683e-08	1.51693e-07	1.98833	1348
ENSG00000203875	1815.38	1.98717	0.329996	6.02181	1.72475e-09	1.95703e-08	1.98717	1349
ENSG00000172995	5.48174	-1.98685	0.779748	-2.54806	0.0108323	0.0258036	1.98685	1350
ENSG00000076258	65.14	1.98658	0.249802	7.95262	1.82607e-15	5.29161e-14	1.98658	1351
ENSG00000110852	9.37193	1.98613	0.81709	2.43074	0.0150682	0.0342816	1.98613	1352
ENSG00000154415	57.6389	-1.98476	0.807947	-2.45654	0.0140282	0.0322687	1.98476	1353
ENSG00000155099	408.849	1.98374	0.124952	15.876	9.29504e-57	6.95633e-54	1.98374	1354
ENSG00000253767	5.44995	-1.98349	0.598391	-3.31471	0.000917382	0.00300264	1.98349	1355
ENSG00000244157	13.8394	1.98255	0.609121	3.25477	0.00113484	0.00361807	1.98255	1356
ENSG00000176402	14.9788	1.98252	0.306826	6.46138	1.03751e-10	1.45193e-09	1.98252	1357
ENSG00000145244	4226.13	1.98188	0.312906	6.3338	2.39192e-10	3.15253e-09	1.98188	1358
ENSG00000228727	12.4199	-1.98175	0.25945	-7.63828	2.20139e-14	5.53984e-13	1.98175	1359
ENSG00000063015	30.9772	-1.97894	0.394677	-5.01407	5.32901e-07	3.75936e-06	1.97894	1360
ENSG00000278107	5.07633	-1.97885	0.608941	-3.24966	0.00115542	0.00367484	1.97885	1361
ENSG00000138669	57.7032	1.97739	0.401433	4.92582	8.40084e-07	5.69082e-06	1.97739	1362
ENSG00000100095	15.6831	-1.97662	0.386426	-5.11514	3.13501e-07	2.32098e-06	1.97662	1363
ENSG00000104267	108.524	1.973	0.603875	3.26723	0.00108604	0.00348248	1.973	1364
ENSG00000169247	70.2534	-1.97296	0.34326	-5.74771	9.04582e-09	8.88224e-08	1.97296	1365
ENSG00000248429	6.43252	-1.97247	0.763802	-2.58244	0.00981058	0.0237577	1.97247	1366
ENSG00000163453	9816.77	1.97177	0.51964	3.7945	0.000147944	0.000599756	1.97177	1367
ENSG00000137872	696.678	-1.97132	0.362728	-5.4347	5.48875e-08	4.66097e-07	1.97132	1368
ENSG00000233110	31.4446	1.97076	0.636186	3.09778	0.00194979	0.0058287	1.97076	1369
ENSG00000143194	16.5393	1.97044	0.498365	3.95381	7.69156e-05	0.000334838	1.97044	1370
ENSG00000166741	202.087	-1.97038	0.972949	-2.02516	0.0428508	0.0829313	1.97038	1371
ENSG00000182551	1116.53	-1.96813	0.108578	-18.1264	1.97089e-73	3.76944e-70	1.96813	1372
ENSG00000270021	7.97362	-1.96812	0.708999	-2.77592	0.00550464	0.0144196	1.96812	1373
ENSG00000120149	30.9662	-1.9667	0.479144	-4.10462	4.04982e-05	0.000188659	1.9667	1374
ENSG00000261360	11.4997	-1.96668	0.348929	-5.63634	1.73702e-08	1.61444e-07	1.96668	1375
ENSG00000183145	32.1518	1.96642	0.375744	5.23342	1.66405e-07	1.29082e-06	1.96642	1376
ENSG00000261437	20.7193	1.96625	0.695066	2.82886	0.00467138	0.0124839	1.96625	1377
ENSG00000128285	23.8039	-1.96589	0.648545	-3.03124	0.00243553	0.00708275	1.96589	1378
ENSG00000196616	57.7571	-1.96587	0.947765	-2.07421	0.0380597	0.0751372	1.96587	1379
ENSG00000197705	45.8059	-1.9647	0.776472	-2.53029	0.0113969	0.0269533	1.9647	1380
ENSG00000156097	19.8435	-1.96464	0.320515	-6.12964	8.80792e-10	1.05432e-08	1.96464	1381
ENSG00000092529	1959.72	1.96447	0.433707	4.52948	5.91286e-06	3.39147e-05	1.96447	1382
ENSG00000196218	17.3606	1.96431	0.541922	3.62471	0.000289289	0.00108676	1.96431	1383
ENSG00000013619	54.4284	1.96365	0.863523	2.274	0.0229658	0.0490314	1.96365	1384
ENSG00000257718	16.6307	1.96328	0.293472	6.68983	2.23435e-11	3.47111e-10	1.96328	1385
ENSG00000188641	19.83	-1.96286	0.356777	-5.50165	3.76258e-08	3.29259e-07	1.96286	1386
ENSG00000175745	46.3697	1.96229	0.662767	2.96075	0.00306889	0.00866543	1.96229	1387
ENSG00000116014	5.37557	1.96124	0.489907	4.0033	6.24648e-05	0.000278479	1.96124	1388
ENSG00000118946	163.827	1.9604	0.425336	4.60905	4.04511e-06	2.40181e-05	1.9604	1389
ENSG00000258982	5.26715	-1.9597	0.362583	-5.40482	6.48722e-08	5.41798e-07	1.9597	1390
ENSG00000137198	296.761	-1.95932	0.303334	-6.45928	1.05203e-10	1.46986e-09	1.95932	1391
ENSG00000248859	7.34086	1.95749	0.429178	4.56101	5.09076e-06	2.96439e-05	1.95749	1392
ENSG00000248174	4.81814	-1.95718	0.750269	-2.60864	0.00909024	0.0222417	1.95718	1393
ENSG00000237187	29.6106	1.95606	0.383504	5.10051	3.38738e-07	2.48856e-06	1.95606	1394
ENSG00000149596	4521.1	-1.95561	0.18704	-10.4556	1.38184e-25	1.13265e-23	1.95561	1395
ENSG00000176049	160.271	-1.95553	0.296967	-6.58502	4.54838e-11	6.7726e-10	1.95553	1396
ENSG00000119673	5.56309	-1.95527	0.456823	-4.28015	1.86764e-05	9.46076e-05	1.95527	1397
ENSG00000172020	401.606	-1.9551	0.325372	-6.0088	1.86906e-09	2.09567e-08	1.9551	1398
ENSG00000214290	15.081	1.95459	0.697366	2.80282	0.00506585	0.0133968	1.95459	1399
ENSG00000186998	162.521	-1.95358	0.281043	-6.9512	3.62196e-12	6.49424e-11	1.95358	1400
ENSG00000144285	10.025	-1.95343	0.533915	-3.65869	0.000253507	0.000965829	1.95343	1401
ENSG00000125931	15.6683	-1.95094	0.331919	-5.87775	4.15878e-09	4.34658e-08	1.95094	1402
ENSG00000104112	298.265	1.95041	0.376336	5.18264	2.18768e-07	1.66181e-06	1.95041	1403
ENSG00000280239	15.5911	-1.95028	0.321321	-6.06957	1.28254e-09	1.48964e-08	1.95028	1404
ENSG00000189431	23.7859	1.9494	0.735076	2.65197	0.00800225	0.0199195	1.9494	1405
ENSG00000183067	25.0281	-1.94912	0.171613	-11.3577	6.79436e-30	8.79333e-28	1.94912	1406
ENSG00000230333	4.99572	1.94784	0.633934	3.07262	0.00212188	0.00627021	1.94784	1407
ENSG00000175489	6.00554	1.94769	0.567764	3.43047	0.000602541	0.00207472	1.94769	1408
ENSG00000005471	72.3584	-1.94744	0.353414	-5.51036	3.58103e-08	3.14813e-07	1.94744	1409
ENSG00000104879	2040.87	-1.94733	0.375361	-5.18788	2.12704e-07	1.6186e-06	1.94733	1410
ENSG00000251661	7.99218	-1.94637	0.452431	-4.30202	1.69251e-05	8.65255e-05	1.94637	1411
ENSG00000131979	136.628	1.94626	0.305625	6.36815	1.91318e-10	2.55481e-09	1.94626	1412
ENSG00000100122	37.4054	-1.9453	0.466513	-4.16988	3.04764e-05	0.000146533	1.9453	1413
ENSG00000141837	83.9836	-1.94177	0.395179	-4.91366	8.93939e-07	6.02246e-06	1.94177	1414
ENSG00000034053	506.686	1.94093	0.226383	8.57367	1.0024e-17	3.7428e-16	1.94093	1415
ENSG00000116016	3671.95	1.94077	0.447887	4.33317	1.46978e-05	7.62488e-05	1.94077	1416
ENSG00000037965	30.4559	-1.93749	1.06603	-1.81748	0.0691438	0.123423	1.93749	1417
ENSG00000154127	191.346	1.93695	0.391411	4.94862	7.47415e-07	5.12356e-06	1.93695	1418
ENSG00000104689	108.469	1.93657	0.410139	4.72175	2.33826e-06	1.45775e-05	1.93657	1419
ENSG00000179520	36.4828	1.93624	0.699334	2.76869	0.00562817	0.0146998	1.93624	1420
ENSG00000175928	1008.9	-1.9353	0.449072	-4.30956	1.63581e-05	8.39011e-05	1.9353	1421
ENSG00000249378	10.5275	1.93465	0.496185	3.89906	9.65677e-05	0.000409817	1.93465	1422
ENSG00000130176	3978.06	-1.93141	0.242507	-7.96437	1.66062e-15	4.83659e-14	1.93141	1423
ENSG00000121361	162.796	1.93112	0.332281	5.8117	6.18429e-09	6.24708e-08	1.93112	1424
ENSG00000179046	337.71	-1.93076	0.825615	-2.33857	0.0193576	0.0424353	1.93076	1425
ENSG00000283689	15.653	1.93072	0.853402	2.26238	0.023674	0.0503035	1.93072	1426
ENSG00000021826	321.822	-1.93064	0.343667	-5.61777	1.93441e-08	1.78059e-07	1.93064	1427
ENSG00000167767	9.88669	-1.9305	0.682423	-2.8289	0.00467088	0.0124839	1.9305	1428
ENSG00000111319	446.205	1.9303	0.569834	3.38749	0.000705365	0.00238582	1.9303	1429
ENSG00000143632	2703.75	-1.93028	0.443748	-4.34995	1.36169e-05	7.13834e-05	1.93028	1430
ENSG00000198719	67.9992	1.92976	0.300416	6.42363	1.33059e-10	1.83082e-09	1.92976	1431
ENSG00000254298	9.28806	-1.92965	0.72512	-2.66114	0.00778762	0.0194527	1.92965	1432
ENSG00000104140	15.7597	1.92832	0.259876	7.42013	1.17004e-13	2.63267e-12	1.92832	1433
ENSG00000168004	35.044	1.92828	0.474575	4.06317	4.84117e-05	0.000221625	1.92828	1434
ENSG00000198805	1035.44	1.92646	0.25795	7.46836	8.11983e-14	1.88874e-12	1.92646	1435
ENSG00000171246	54.0976	1.9261	0.569111	3.38441	0.000713324	0.00241085	1.9261	1436
ENSG00000100505	299.895	1.92568	0.398649	4.83051	1.36186e-06	8.90977e-06	1.92568	1437
ENSG00000174938	467.901	-1.9253	0.316711	-6.07905	1.20896e-09	1.41275e-08	1.9253	1438
ENSG00000204516	214.611	1.92524	0.437872	4.3968	1.09856e-05	5.88716e-05	1.92524	1439
ENSG00000103196	180.587	-1.92067	0.379618	-5.05948	4.20407e-07	3.02654e-06	1.92067	1440
ENSG00000088882	2570.41	-1.91947	0.230574	-8.32474	8.45148e-17	2.86369e-15	1.91947	1441
ENSG00000173805	28.182	1.91937	0.20366	9.4244	4.32568e-21	2.36375e-19	1.91937	1442
ENSG00000256525	258.596	-1.91705	0.14637	-13.0973	3.41164e-39	8.63597e-37	1.91705	1443
ENSG00000187773	39.8461	-1.91702	1.02729	-1.8661	0.0620277	0.112839	1.91702	1444
ENSG00000141682	2554.3	-1.91578	0.285742	-6.70455	2.02021e-11	3.1728e-10	1.91578	1445
ENSG00000140465	141.149	1.91529	0.503084	3.8071	0.000140605	0.000572431	1.91529	1446
ENSG00000130787	449.683	1.91519	0.139665	13.7128	8.51476e-43	3.25699e-40	1.91519	1447
ENSG00000135253	66.0901	-1.91472	0.446554	-4.28776	1.80481e-05	9.1695e-05	1.91472	1448
ENSG00000123689	78.8415	1.91468	0.511683	3.74193	0.000182612	0.000722597	1.91468	1449
ENSG00000152061	1454.89	1.91333	0.263867	7.25111	4.13363e-13	8.53143e-12	1.91333	1450
ENSG00000279539	4.8584	-1.91326	0.363258	-5.26695	1.38707e-07	1.09672e-06	1.91326	1451
ENSG00000235531	8.20934	1.91172	0.794966	2.40479	0.016182	0.0364486	1.91172	1452
ENSG00000108405	144.714	-1.91171	0.387913	-4.92819	8.29952e-07	5.63469e-06	1.91171	1453
ENSG00000198520	34.5328	-1.91131	0.325913	-5.86449	4.50526e-09	4.67163e-08	1.91131	1454
ENSG00000156222	5.06084	1.91077	0.585379	3.26415	0.00109792	0.00351664	1.91077	1455
ENSG00000184343	228.634	-1.90975	0.389382	-4.90458	9.36293e-07	6.29302e-06	1.90975	1456
ENSG00000237399	19.025	-1.9085	0.262769	-7.26306	3.78444e-13	7.88638e-12	1.9085	1457
ENSG00000167711	114.388	1.90755	0.682408	2.79532	0.00518489	0.0136757	1.90755	1458
ENSG00000164379	14.5347	-1.90732	0.730242	-2.6119	0.00900409	0.0220527	1.90732	1459
ENSG00000225828	33.9834	-1.90653	0.220874	-8.63174	6.04247e-18	2.31131e-16	1.90653	1460
ENSG00000279821	46.8539	-1.9058	0.310318	-6.14143	8.17802e-10	9.84394e-09	1.9058	1461
ENSG00000165966	100.376	1.90571	0.724234	2.63134	0.00850485	0.0209824	1.90571	1462
ENSG00000139971	697.647	1.90523	0.239322	7.96094	1.70735e-15	4.96428e-14	1.90523	1463
ENSG00000103460	66.2509	1.90514	0.4707	4.04746	5.17754e-05	0.000235583	1.90514	1464
ENSG00000131781	76.634	1.90449	0.361676	5.26574	1.39624e-07	1.10245e-06	1.90449	1465
ENSG00000136110	456.645	-1.90406	0.530934	-3.58624	0.000335475	0.00123917	1.90406	1466
ENSG00000058335	23.6988	1.90394	0.709792	2.68239	0.00730978	0.0184681	1.90394	1467
ENSG00000233896	4.96321	1.90383	0.623686	3.05255	0.00226904	0.0066616	1.90383	1468
ENSG00000197140	24.4053	-1.90178	0.234312	-8.11643	4.80097e-16	1.50527e-14	1.90178	1469
ENSG00000137331	1721.11	1.90124	0.321485	5.91392	3.34055e-09	3.56706e-08	1.90124	1470
ENSG00000204655	6.09952	-1.90091	0.623944	-3.04661	0.00231438	0.00677391	1.90091	1471
ENSG00000089199	16.8899	-1.90066	0.31882	-5.96156	2.49836e-09	2.73043e-08	1.90066	1472
ENSG00000198108	216.38	-1.89885	0.27177	-6.98698	2.8087e-12	5.11599e-11	1.89885	1473
ENSG00000023697	629.253	-1.8982	0.118834	-15.9735	1.9548e-57	1.60229e-54	1.8982	1474
ENSG00000152779	575.558	1.89786	0.24739	7.67156	1.6992e-14	4.33951e-13	1.89786	1475
ENSG00000006071	9.5593	-1.89781	0.607055	-3.12625	0.00177049	0.00535598	1.89781	1476
ENSG00000258053	51.3742	1.89777	0.332798	5.70246	1.18087e-08	1.13239e-07	1.89777	1477
ENSG00000074527	1026.63	1.89723	0.362448	5.23448	1.65453e-07	1.28459e-06	1.89723	1478
ENSG00000140807	116.099	-1.89699	0.349734	-5.42411	5.82455e-08	4.90739e-07	1.89699	1479
ENSG00000145087	42.9573	-1.89669	0.475299	-3.99053	6.59267e-05	0.000292022	1.89669	1480
ENSG00000171729	250.596	1.89565	0.302477	6.26709	3.67851e-10	4.71468e-09	1.89565	1481
ENSG00000247416	27.9695	-1.89425	0.354542	-5.34282	9.15114e-08	7.49018e-07	1.89425	1482
ENSG00000112706	146.689	1.89349	0.427764	4.42648	9.57839e-06	5.20267e-05	1.89349	1483
ENSG00000154262	5.69513	1.89256	0.747863	2.53062	0.0113861	0.0269328	1.89256	1484
ENSG00000134775	5550	-1.89202	0.212919	-8.88609	6.32978e-19	2.64453e-17	1.89202	1485
ENSG00000250159	12.8294	1.89189	0.327112	5.78362	7.31114e-09	7.27437e-08	1.89189	1486
ENSG00000129038	815.099	-1.88843	0.30983	-6.09504	1.09412e-09	1.28994e-08	1.88843	1487
ENSG00000184408	39.2726	-1.88817	0.43421	-4.34851	1.37067e-05	7.17775e-05	1.88817	1488
ENSG00000138798	94.53	1.88769	0.478078	3.9485	7.86438e-05	0.00034167	1.88769	1489
ENSG00000226944	61.852	1.88691	0.299509	6.29999	2.97666e-10	3.86989e-09	1.88691	1490
ENSG00000162931	43.2864	-1.88683	0.318868	-5.91727	3.27332e-09	3.50178e-08	1.88683	1491
ENSG00000175445	319.638	-1.88668	0.427391	-4.4144	1.0129e-05	5.47927e-05	1.88668	1492
ENSG00000223486	8.52509	1.88642	0.509848	3.69996	0.000215636	0.000836166	1.88642	1493
ENSG00000174448	7.79251	-1.88579	0.334722	-5.63389	1.76188e-08	1.63401e-07	1.88579	1494
ENSG00000239828	15.7492	1.88471	0.466803	4.03748	5.40286e-05	0.000244606	1.88471	1495
ENSG00000116183	108.031	1.88353	0.322802	5.83493	5.38121e-09	5.50694e-08	1.88353	1496
ENSG00000230316	74.8205	1.88245	0.564729	3.33337	0.000857993	0.00283087	1.88245	1497
ENSG00000268049	32.3902	-1.88201	0.249985	-7.52849	5.13324e-14	1.23751e-12	1.88201	1498
ENSG00000136052	43.5694	1.88148	0.369858	5.08702	3.6374e-07	2.65411e-06	1.88148	1499
ENSG00000243649	55.7112	1.88133	0.703544	2.67408	0.00749355	0.018835	1.88133	1500
ENSG00000164171	73.475	1.88058	0.375133	5.0131	5.35588e-07	3.77676e-06	1.88058	1501
ENSG00000167880	6.60054	1.88047	0.339205	5.54375	2.96068e-08	2.62421e-07	1.88047	1502
ENSG00000185664	2168.63	-1.88041	0.826755	-2.27445	0.0229388	0.0489877	1.88041	1503
ENSG00000113430	917.774	1.87972	0.360718	5.21106	1.8776e-07	1.43769e-06	1.87972	1504
ENSG00000189221	151.888	1.87907	0.44357	4.23625	2.27284e-05	0.000112545	1.87907	1505
ENSG00000198125	483.065	-1.87879	0.428425	-4.38534	1.15805e-05	6.16755e-05	1.87879	1506
ENSG00000204444	108.931	1.87851	0.40284	4.66315	3.114e-06	1.8907e-05	1.87851	1507
ENSG00000206077	16.0797	-1.87764	0.399668	-4.698	2.62717e-06	1.61852e-05	1.87764	1508
ENSG00000081923	133.569	1.87414	0.425682	4.40268	1.06923e-05	5.74605e-05	1.87414	1509
ENSG00000197977	98.5319	1.87357	0.299898	6.24736	4.1745e-10	5.29129e-09	1.87357	1510
ENSG00000121904	98.7365	-1.87314	0.37352	-5.01483	5.30807e-07	3.74765e-06	1.87314	1511
ENSG00000155629	107.701	1.87226	0.32822	5.70428	1.16834e-08	1.12224e-07	1.87226	1512
ENSG00000167964	49.3893	1.87205	0.20894	8.95973	3.25468e-19	1.4183e-17	1.87205	1513
ENSG00000183570	34.2628	1.87192	0.270296	6.92544	4.34631e-12	7.64959e-11	1.87192	1514
ENSG00000197769	7.81687	1.87038	0.417307	4.48202	7.39403e-06	4.12556e-05	1.87038	1515
ENSG00000156299	462.176	1.87015	0.286125	6.53614	6.31267e-11	9.16962e-10	1.87015	1516
ENSG00000185432	216.066	1.86977	0.456898	4.09232	4.27085e-05	0.000197831	1.86977	1517
ENSG00000230838	7.15278	1.86948	1.01628	1.83953	0.0658379	0.118469	1.86948	1518
ENSG00000147003	58.9312	1.86871	0.358133	5.21792	1.80945e-07	1.38983e-06	1.86871	1519
ENSG00000168685	17.7949	1.86831	0.761864	2.45229	0.0141951	0.0326091	1.86831	1520
ENSG00000178343	28.6272	1.86688	0.589076	3.16917	0.00152874	0.0047082	1.86688	1521
ENSG00000138316	34.1742	-1.86669	0.310218	-6.01735	1.77295e-09	2.00248e-08	1.86669	1522
ENSG00000021645	263.474	1.8652	0.478419	3.89868	9.67193e-05	0.00041036	1.8652	1523
ENSG00000184845	32.4826	-1.8644	0.696965	-2.67503	0.00747233	0.0187917	1.8644	1524
ENSG00000230424	8.68	-1.86278	0.284767	-6.54141	6.09416e-11	8.89615e-10	1.86278	1525
ENSG00000143341	1780.88	-1.86257	0.41662	-4.47067	7.79761e-06	4.3255e-05	1.86257	1526
ENSG00000221866	1379.45	-1.86211	0.25801	-7.21721	5.30647e-13	1.07459e-11	1.86211	1527
ENSG00000232079	11.6554	-1.86202	1.0806	-1.72314	0.0848635	0.146292	1.86202	1528
ENSG00000148908	142.401	1.86188	0.330558	5.63255	1.77568e-08	1.64504e-07	1.86188	1529
ENSG00000261572	5.94038	1.86113	0.481658	3.864	0.000111544	0.000464332	1.86113	1530
ENSG00000173918	552.87	1.86073	0.488496	3.8091	0.000139475	0.000568032	1.86073	1531
ENSG00000230778	23.2418	1.86056	0.635798	2.92634	0.00342976	0.00955201	1.86056	1532
ENSG00000156711	162.708	1.86052	0.365129	5.09552	3.47785e-07	2.54741e-06	1.86052	1533
ENSG00000197261	38.9203	-1.86046	0.552125	-3.36964	0.000752671	0.00252302	1.86046	1534
ENSG00000110680	5.51952	1.86027	0.899144	2.06893	0.0385522	0.0759354	1.86027	1535
ENSG00000115194	693.343	1.86007	0.25783	7.2143	5.42106e-13	1.09266e-11	1.86007	1536
ENSG00000198010	5.21325	1.85989	0.42297	4.3972	1.09656e-05	5.87901e-05	1.85989	1537
ENSG00000241359	10.3279	1.85839	0.508846	3.65217	0.000260033	0.00098676	1.85839	1538
ENSG00000236914	11.7067	-1.8581	0.275345	-6.74825	1.49637e-11	2.40945e-10	1.8581	1539
ENSG00000102466	7.65214	1.85704	0.454872	4.08256	4.45421e-05	0.00020533	1.85704	1540
ENSG00000081052	214.648	1.85692	0.627095	2.96114	0.003065	0.00866085	1.85692	1541
ENSG00000162975	37.2887	1.85551	0.320669	5.78638	7.19196e-09	7.16408e-08	1.85551	1542
ENSG00000163357	5.50576	-1.85542	0.352341	-5.26599	1.39438e-07	1.10149e-06	1.85542	1543
ENSG00000169231	414.452	-1.8541	0.273953	-6.76793	1.30637e-11	2.12538e-10	1.8541	1544
ENSG00000196503	18.9108	1.85377	0.473709	3.91331	9.10377e-05	0.000389132	1.85377	1545
ENSG00000177173	11.801	1.85279	0.31541	5.87425	4.24766e-09	4.4339e-08	1.85279	1546
ENSG00000078269	1302.94	1.8526	0.302966	6.11487	9.66339e-10	1.15013e-08	1.8526	1547
ENSG00000166025	2275.85	-1.85238	0.202987	-9.12564	7.13135e-20	3.36307e-18	1.85238	1548
ENSG00000250853	5.24742	-1.85213	0.510631	-3.62715	0.000286568	0.00107748	1.85213	1549
ENSG00000250986	5.21425	-1.85206	0.462111	-4.00783	6.12789e-05	0.000274186	1.85206	1550
ENSG00000182040	17.0231	-1.85176	0.58414	-3.17006	0.00152407	0.00469634	1.85176	1551
ENSG00000128591	17660.1	-1.85146	0.185624	-9.97423	1.97632e-23	1.3084e-21	1.85146	1552
ENSG00000164323	1044.74	1.85098	0.101876	18.1689	9.09871e-74	1.9577e-70	1.85098	1553
ENSG00000129946	223.686	1.85095	0.274729	6.73735	1.61302e-11	2.58038e-10	1.85095	1554
ENSG00000184384	788.135	1.85092	0.301948	6.12994	8.79134e-10	1.05314e-08	1.85092	1555
ENSG00000250569	6.48717	1.85065	0.417826	4.42924	9.45649e-06	5.14133e-05	1.85065	1556
ENSG00000011465	1729.81	-1.84972	0.711824	-2.59856	0.00936145	0.0228265	1.84972	1557
ENSG00000157890	31.0839	1.84956	0.33052	5.59592	2.19455e-08	1.9955e-07	1.84956	1558
ENSG00000196188	17.803	-1.84932	1.11561	-1.65768	0.0973822	0.16408	1.84932	1559
ENSG00000248593	18.994	1.84929	0.475096	3.89245	9.92361e-05	0.000420003	1.84929	1560
ENSG00000149564	120.263	1.84913	0.666038	2.77631	0.00549797	0.0144065	1.84913	1561
ENSG00000185112	261.053	-1.8488	0.343063	-5.38908	7.08203e-08	5.88335e-07	1.8488	1562
ENSG00000171517	274.406	1.84867	0.359191	5.14676	2.6503e-07	1.98519e-06	1.84867	1563
ENSG00000242220	8.43388	-1.8473	0.370198	-4.99003	6.03705e-07	4.22593e-06	1.8473	1564
ENSG00000105122	6.82084	1.84707	0.484778	3.81013	0.000138895	0.00056587	1.84707	1565
ENSG00000163288	5.90848	-1.84697	0.428138	-4.31397	1.60346e-05	8.24138e-05	1.84697	1566
ENSG00000142494	223.986	-1.84676	0.423313	-4.36264	1.28503e-05	6.7705e-05	1.84676	1567
ENSG00000279838	21.1574	-1.84617	0.385409	-4.79015	1.66656e-06	1.07239e-05	1.84617	1568
ENSG00000172935	47.0963	-1.84614	0.326257	-5.65854	1.5267e-08	1.4321e-07	1.84614	1569
ENSG00000172716	6.5826	-1.84531	0.502651	-3.67115	0.000241461	0.000924231	1.84531	1570
ENSG00000261420	6.91533	-1.84528	0.349682	-5.27701	1.3131e-07	1.04544e-06	1.84528	1571
ENSG00000107959	1081.3	-1.84513	0.0957937	-19.2615	1.13029e-82	3.24262e-79	1.84513	1572
ENSG00000168032	13.0708	1.84493	0.599474	3.07758	0.00208688	0.00618058	1.84493	1573
ENSG00000278621	5.84422	-1.84361	0.565379	-3.26084	0.00111082	0.00355466	1.84361	1574
ENSG00000197776	15.8242	-1.843	0.558995	-3.297	0.000977245	0.00317443	1.843	1575
ENSG00000114529	301.895	-1.84252	0.272903	-6.75156	1.46268e-11	2.36183e-10	1.84252	1576
ENSG00000138271	19.5089	-1.84232	0.746742	-2.46715	0.0136194	0.0314251	1.84232	1577
ENSG00000266405	9.34545	-1.84225	0.407276	-4.52334	6.08713e-06	3.48298e-05	1.84225	1578
ENSG00000137731	5.68423	1.84174	0.552755	3.33192	0.000862483	0.00284241	1.84174	1579
ENSG00000163092	17.2613	-1.84145	0.493246	-3.73332	0.00018897	0.000744334	1.84145	1580
ENSG00000231428	7.12366	-1.84033	0.698544	-2.63452	0.00842563	0.0208048	1.84033	1581
ENSG00000117598	22.0137	-1.84027	0.519697	-3.54105	0.000398536	0.00144148	1.84027	1582
ENSG00000237149	28.0499	-1.84002	0.446232	-4.12346	3.73218e-05	0.000175381	1.84002	1583
ENSG00000269416	114.893	-1.83991	0.228012	-8.06933	7.06863e-16	2.19229e-14	1.83991	1584
ENSG00000167971	134.732	1.83963	0.21249	8.65749	4.82254e-18	1.8696e-16	1.83963	1585
ENSG00000215475	6.26564	1.83902	0.675816	2.72119	0.00650475	0.0166964	1.83902	1586
ENSG00000179178	210.592	1.83863	0.513705	3.57915	0.000344717	0.00127004	1.83863	1587
ENSG00000157992	121.315	1.83794	0.446983	4.11187	3.9246e-05	0.000183571	1.83794	1588
ENSG00000146555	478.697	-1.83785	0.310553	-5.91801	3.25853e-09	3.49035e-08	1.83785	1589
ENSG00000185187	371.181	1.83749	0.136026	13.5084	1.39449e-41	4.52893e-39	1.83749	1590
ENSG00000063180	485.688	-1.83696	0.219609	-8.3647	6.02702e-17	2.0964e-15	1.83696	1591
ENSG00000164106	34.5091	1.83626	0.701984	2.61581	0.00890158	0.0218501	1.83626	1592
ENSG00000162188	11.8278	-1.83566	0.287867	-6.37677	1.80864e-10	2.4284e-09	1.83566	1593
ENSG00000158220	53.3876	1.83482	0.242972	7.55157	4.30056e-14	1.04852e-12	1.83482	1594
ENSG00000137767	53.2387	1.83374	0.416658	4.40107	1.07719e-05	5.78341e-05	1.83374	1595
ENSG00000267313	351.776	1.83327	0.290014	6.32131	2.59357e-10	3.40527e-09	1.83327	1596
ENSG00000079393	26.0006	-1.83295	0.715047	-2.5634	0.0103651	0.0248662	1.83295	1597
ENSG00000174498	823.503	-1.83143	0.638537	-2.86816	0.00412867	0.0112252	1.83143	1598
ENSG00000185149	14.0176	1.83126	0.493922	3.70759	0.000209242	0.00081394	1.83126	1599
ENSG00000169085	12.6469	-1.83109	0.409405	-4.47255	7.72916e-06	4.29306e-05	1.83109	1600
ENSG00000107796	29377.8	1.83072	0.363125	5.04157	4.61723e-07	3.29231e-06	1.83072	1601
ENSG00000284526	5.59896	1.83047	0.424033	4.31682	1.5829e-05	8.15031e-05	1.83047	1602
ENSG00000136274	32.9683	1.8289	0.357874	5.11045	3.21387e-07	2.37528e-06	1.8289	1603
ENSG00000196557	885.83	-1.82868	0.267781	-6.829	8.55098e-12	1.42624e-10	1.82868	1604
ENSG00000166091	602.955	-1.82864	0.421065	-4.34289	1.40622e-05	7.33493e-05	1.82864	1605
ENSG00000170373	5.22129	1.82727	1.30068	1.40486	0.160063	0.246042	1.82727	1606
ENSG00000112530	24.5227	-1.82699	0.380242	-4.80479	1.54914e-06	1.00246e-05	1.82699	1607
ENSG00000108187	383.168	-1.82538	0.139886	-13.049	6.43763e-39	1.56072e-36	1.82538	1608
ENSG00000183036	17.433	-1.82474	0.335029	-5.44652	5.13644e-08	4.39213e-07	1.82474	1609
ENSG00000270124	16.0867	-1.82461	0.639329	-2.85394	0.00431803	0.0116572	1.82461	1610
ENSG00000213760	200.399	1.82384	0.264766	6.88852	5.63773e-12	9.60814e-11	1.82384	1611
ENSG00000273374	16.6547	-1.82326	0.299312	-6.09151	1.1185e-09	1.31598e-08	1.82326	1612
ENSG00000116117	318.537	1.82269	0.237355	7.6792	1.6009e-14	4.10063e-13	1.82269	1613
ENSG00000165084	11.9212	1.82228	0.482894	3.77367	0.000160863	0.000647251	1.82228	1614
ENSG00000100739	14.6564	-1.82226	0.919483	-1.98183	0.0474981	0.0905109	1.82226	1615
ENSG00000178381	364.733	1.82214	0.33279	5.47535	4.3665e-08	3.78262e-07	1.82214	1616
ENSG00000172771	6.12245	-1.8218	0.367043	-4.96345	6.92521e-07	4.77387e-06	1.8218	1617
ENSG00000137875	9.2492	1.82138	0.402055	4.53017	5.89371e-06	3.38161e-05	1.82138	1618
ENSG00000149292	284.572	-1.81973	0.173772	-10.472	1.16201e-25	9.66267e-24	1.81973	1619
ENSG00000263809	15.8517	-1.81925	0.43812	-4.1524	3.29013e-05	0.000156618	1.81925	1620
ENSG00000255375	10.998	1.81868	0.878644	2.06987	0.0384642	0.075788	1.81868	1621
ENSG00000103089	16.9109	1.81801	0.449618	4.04344	5.2672e-05	0.000239105	1.81801	1622
ENSG00000174514	27.2639	-1.81761	0.259679	-6.99946	2.56949e-12	4.72529e-11	1.81761	1623
ENSG00000225496	16.2898	1.81634	0.552073	3.29004	0.00100174	0.00324564	1.81634	1624
ENSG00000142530	116.243	1.81486	0.19573	9.2723	1.82171e-20	9.142e-19	1.81486	1625
ENSG00000280423	6.24721	1.81467	0.432527	4.1955	2.72276e-05	0.000132505	1.81467	1626
ENSG00000125895	145.564	1.81462	0.375172	4.83677	1.31966e-06	8.64357e-06	1.81462	1627
ENSG00000167103	54.8844	-1.8141	0.266629	-6.80384	1.01869e-11	1.67967e-10	1.8141	1628
ENSG00000183960	34.3351	1.81408	0.242206	7.48983	6.89604e-14	1.62382e-12	1.81408	1629
ENSG00000136574	5227	-1.81217	0.268378	-6.75231	1.45512e-11	2.35183e-10	1.81217	1630
ENSG00000128604	9.08355	1.8113	0.301179	6.01403	1.80972e-09	2.03866e-08	1.8113	1631
ENSG00000110841	1387.21	-1.81084	0.193297	-9.36814	7.38221e-21	3.88593e-19	1.81084	1632
ENSG00000133069	140.436	-1.81083	0.200151	-9.0473	1.46544e-19	6.63808e-18	1.81083	1633
ENSG00000235890	23.2898	-1.80985	0.600836	-3.01221	0.00259349	0.00747393	1.80985	1634
ENSG00000268798	6.45363	-1.80926	0.319246	-5.66729	1.4507e-08	1.36902e-07	1.80926	1635
ENSG00000257354	39.1307	-1.80841	0.235433	-7.68123	1.57563e-14	4.04193e-13	1.80841	1636
ENSG00000204262	15284.3	1.80797	0.405772	4.45561	8.36535e-06	4.61072e-05	1.80797	1637
ENSG00000119547	17.4223	1.80762	0.402556	4.49036	7.11017e-06	3.99176e-05	1.80762	1638
ENSG00000095777	76.2042	1.80719	0.382408	4.72582	2.29185e-06	1.43349e-05	1.80719	1639
ENSG00000163536	309.299	-1.8064	0.342525	-5.27379	1.33636e-07	1.06151e-06	1.8064	1640
ENSG00000015520	25.158	1.80601	0.843712	2.14056	0.0323096	0.0653827	1.80601	1641
ENSG00000168298	5.75959	1.80447	0.4049	4.4566	8.32716e-06	4.59261e-05	1.80447	1642
ENSG00000101076	171.243	-1.8035	1.12686	-1.60047	0.109495	0.1806	1.8035	1643
ENSG00000255874	9.85854	-1.80271	0.611135	-2.94978	0.00318003	0.00894703	1.80271	1644
ENSG00000053747	63.1871	1.8025	0.398266	4.52585	6.01526e-06	3.4479e-05	1.8025	1645
ENSG00000175518	7.6461	1.802	0.546838	3.2953	0.000983165	0.00319126	1.802	1646
ENSG00000177483	9.88216	1.80059	0.536556	3.35582	0.000791291	0.00263758	1.80059	1647
ENSG00000110900	26.8798	-1.80024	0.279967	-6.43019	1.27448e-10	1.75783e-09	1.80024	1648
ENSG00000198276	724.741	1.79992	0.134013	13.4309	3.98512e-41	1.2472e-38	1.79992	1649
ENSG00000166246	8.49219	-1.79938	0.324561	-5.54405	2.95561e-08	2.62107e-07	1.79938	1650
ENSG00000171533	132.781	-1.79898	0.345158	-5.21206	1.86756e-07	1.43063e-06	1.79898	1651
ENSG00000161896	53.996	-1.79754	0.416529	-4.31553	1.59223e-05	8.18853e-05	1.79754	1652
ENSG00000171877	365.786	1.79651	0.262302	6.84901	7.43606e-12	1.25242e-10	1.79651	1653
ENSG00000106852	9.30449	1.79567	0.453212	3.96209	7.42965e-05	0.000324256	1.79567	1654
ENSG00000259556	55.6918	-1.79566	0.259889	-6.90932	4.86968e-12	8.4754e-11	1.79566	1655
ENSG00000259933	5.19033	1.79564	0.428202	4.19345	2.74738e-05	0.000133552	1.79564	1656
ENSG00000172602	48.0825	1.79551	0.472985	3.79613	0.000146973	0.000596381	1.79551	1657
ENSG00000105290	176.934	-1.79533	0.282546	-6.35411	2.09642e-10	2.78224e-09	1.79533	1658
ENSG00000137491	91.2432	1.79514	0.886879	2.02411	0.0429588	0.0830843	1.79514	1659
ENSG00000245904	148.06	1.79506	0.328243	5.46868	4.53393e-08	3.91387e-07	1.79506	1660
ENSG00000105928	440.381	1.79464	0.243892	7.35833	1.86228e-13	4.06279e-12	1.79464	1661
ENSG00000184925	8.07729	-1.7937	0.602024	-2.97945	0.00288766	0.00821847	1.7937	1662
ENSG00000178852	19.7191	1.79255	0.389848	4.59808	4.26403e-06	2.51445e-05	1.79255	1663
ENSG00000156219	206.209	1.79244	0.466163	3.8451	0.000120504	0.000497896	1.79244	1664
ENSG00000161267	127.94	1.79174	0.450304	3.97896	6.92175e-05	0.000304405	1.79174	1665
ENSG00000241293	11.2698	1.7903	0.541838	3.30412	0.000952742	0.00310304	1.7903	1666
ENSG00000069122	11.0594	1.79022	0.940247	1.90399	0.0569117	0.105053	1.79022	1667
ENSG00000159403	150.09	1.78977	0.261332	6.84865	7.45477e-12	1.25434e-10	1.78977	1668
ENSG00000152578	155.376	-1.78936	0.43736	-4.09127	4.2902e-05	0.000198567	1.78936	1669
ENSG00000225783	57.6252	-1.78658	0.570357	-3.13239	0.00173387	0.00526091	1.78658	1670
ENSG00000107099	37.1142	1.78643	0.287361	6.2167	5.07733e-10	6.35033e-09	1.78643	1671
ENSG00000230630	260.192	1.78642	0.696068	2.56644	0.0102747	0.0246769	1.78642	1672
ENSG00000182866	335.617	1.78483	0.518979	3.43911	0.000583623	0.00201846	1.78483	1673
ENSG00000124772	341.198	-1.78476	0.417239	-4.27755	1.88958e-05	9.55586e-05	1.78476	1674
ENSG00000115474	16.9025	1.78459	1.05367	1.69369	0.0903249	0.154074	1.78459	1675
ENSG00000227258	8.2638	1.78065	0.409354	4.34992	1.3619e-05	7.13834e-05	1.78065	1676
ENSG00000146374	843.756	-1.77918	0.606074	-2.93558	0.00332926	0.00931508	1.77918	1677
ENSG00000179292	21.4665	-1.77913	0.524959	-3.38909	0.000701245	0.00237282	1.77913	1678
ENSG00000144802	384.697	-1.77864	0.286654	-6.20484	5.47529e-10	6.79987e-09	1.77864	1679
ENSG00000162949	20.7102	1.77849	0.543207	3.27405	0.00106019	0.00340977	1.77849	1680
ENSG00000135298	19.8627	1.77789	0.295247	6.0217	1.72591e-09	1.95705e-08	1.77789	1681
ENSG00000008441	213.42	1.77784	0.560788	3.17025	0.0015231	0.00469423	1.77784	1682
ENSG00000164076	204.447	-1.77592	0.292443	-6.07272	1.25762e-09	1.46464e-08	1.77592	1683
ENSG00000163217	195.424	1.7749	0.815007	2.17777	0.0294232	0.0605237	1.7749	1684
ENSG00000275410	39.5883	1.77361	0.702458	2.52487	0.0115741	0.0272972	1.77361	1685
ENSG00000204882	10.9174	-1.77357	0.479688	-3.69734	0.00021787	0.000843657	1.77357	1686
ENSG00000106018	14.9398	1.77355	0.556528	3.18681	0.0014385	0.00446141	1.77355	1687
ENSG00000113361	715.443	1.77343	0.498052	3.56074	0.000369812	0.00135064	1.77343	1688
ENSG00000111249	324.043	-1.7721	0.292334	-6.06191	1.34518e-09	1.55504e-08	1.7721	1689
ENSG00000176383	12.377	1.77136	0.225716	7.84775	4.23558e-15	1.16651e-13	1.77136	1690
ENSG00000049130	652.17	1.77088	0.334214	5.29863	1.16678e-07	9.37617e-07	1.77088	1691
ENSG00000059377	12.1547	1.77064	0.381521	4.641	3.46726e-06	2.08605e-05	1.77064	1692
ENSG00000234707	6.24069	1.7696	0.700566	2.52596	0.0115383	0.027237	1.7696	1693
ENSG00000263874	223.856	-1.7685	0.265241	-6.66755	2.60107e-11	3.98684e-10	1.7685	1694
ENSG00000108771	74.4881	1.76739	0.245499	7.19916	6.05868e-13	1.20844e-11	1.76739	1695
ENSG00000182048	9.11265	-1.76687	0.660316	-2.67579	0.00745533	0.0187589	1.76687	1696
ENSG00000235162	1212.63	-1.76648	0.254396	-6.94383	3.81599e-12	6.79965e-11	1.76648	1697
ENSG00000284391	21.1335	-1.76628	0.58529	-3.01778	0.00254635	0.00736149	1.76628	1698
ENSG00000169129	327.563	-1.7651	0.303808	-5.80993	6.25008e-09	6.30366e-08	1.7651	1699
ENSG00000123104	438.636	1.76507	0.236613	7.45973	8.67004e-14	2.00588e-12	1.76507	1700
ENSG00000108176	19.693	1.76431	0.315016	5.6007	2.13486e-08	1.94739e-07	1.76431	1701
ENSG00000006740	590.308	1.76323	0.127823	13.7944	2.75599e-43	1.07816e-40	1.76323	1702
ENSG00000259343	15.978	1.76304	0.367931	4.79175	1.65331e-06	1.06586e-05	1.76304	1703
ENSG00000139714	22.6696	1.763	0.371929	4.74014	2.13569e-06	1.3451e-05	1.763	1704
ENSG00000168404	34.5236	1.76199	0.398601	4.42044	9.84991e-06	5.34341e-05	1.76199	1705
ENSG00000250320	23.976	1.76181	0.464762	3.79077	0.00015018	0.000607674	1.76181	1706
ENSG00000113657	10736	1.76172	0.249324	7.06597	1.59496e-12	3.01362e-11	1.76172	1707
ENSG00000226709	9.8117	-1.7613	0.469711	-3.74976	0.000177004	0.000702344	1.7613	1708
ENSG00000186684	11.1634	-1.76125	0.339906	-5.18158	2.20014e-07	1.6698e-06	1.76125	1709
ENSG00000146001	13.544	1.76122	0.537871	3.27442	0.00105878	0.00340613	1.76122	1710
ENSG00000120057	99.1938	-1.76044	0.59086	-2.97945	0.00288764	0.00821847	1.76044	1711
ENSG00000168830	8.34414	-1.75936	1.20651	-1.45822	0.14478	0.226861	1.75936	1712
ENSG00000100078	367.104	1.75895	0.530462	3.31589	0.000913515	0.00299112	1.75895	1713
ENSG00000167244	4982.28	-1.75773	0.391814	-4.48614	7.25268e-06	4.05985e-05	1.75773	1714
ENSG00000183779	332.65	-1.75766	0.246309	-7.13601	9.60808e-13	1.86034e-11	1.75766	1715
ENSG00000047457	15.4764	-1.75747	0.394398	-4.45607	8.34754e-06	4.60238e-05	1.75747	1716
ENSG00000048740	2512.22	1.75715	0.201235	8.73184	2.50558e-18	9.8467e-17	1.75715	1717
ENSG00000150471	1009.71	-1.75662	0.190832	-9.20507	3.41455e-20	1.67928e-18	1.75662	1718
ENSG00000228065	23.8125	-1.75599	0.61135	-2.87231	0.00407479	0.0110875	1.75599	1719
ENSG00000262484	14.1371	-1.75596	0.403947	-4.34701	1.38007e-05	7.21381e-05	1.75596	1720
ENSG00000168952	363.582	-1.75575	0.324987	-5.40254	6.57049e-08	5.48486e-07	1.75575	1721
ENSG00000000005	22.4065	1.75535	0.511843	3.42948	0.000604746	0.00208148	1.75535	1722
ENSG00000182791	9.62879	1.75502	0.426486	4.11508	3.8705e-05	0.000181225	1.75502	1723
ENSG00000230067	14.8334	1.75477	0.313252	5.60179	2.12152e-08	1.93625e-07	1.75477	1724
ENSG00000163435	55.1201	1.75416	0.538313	3.25862	0.00111956	0.00357682	1.75416	1725
ENSG00000261123	7.29469	1.75406	0.383224	4.57711	4.7144e-06	2.75735e-05	1.75406	1726
ENSG00000132698	212.655	1.75333	0.796365	2.20167	0.0276885	0.057505	1.75333	1727
ENSG00000267365	17.0451	1.75268	0.428105	4.09406	4.23892e-05	0.000196458	1.75268	1728
ENSG00000146013	26.0908	-1.75261	0.570739	-3.07078	0.00213498	0.00630459	1.75261	1729
ENSG00000183770	29.9846	1.75204	0.655317	2.67358	0.00750466	0.0188553	1.75204	1730
ENSG00000114631	543.38	-1.75033	0.209037	-8.37329	5.60319e-17	1.96431e-15	1.75033	1731
ENSG00000156113	222.339	-1.75017	0.420443	-4.16268	3.14534e-05	0.000150558	1.75017	1732
ENSG00000166961	5.16382	1.74979	0.956539	1.82929	0.0673561	0.120816	1.74979	1733
ENSG00000232821	5.94367	1.74963	0.748484	2.33756	0.01941	0.0425286	1.74963	1734
ENSG00000092054	28615.9	-1.74845	0.401706	-4.35256	1.34559e-05	7.06363e-05	1.74845	1735
ENSG00000179698	89.6781	1.74794	0.346136	5.04985	4.42146e-07	3.16979e-06	1.74794	1736
ENSG00000196090	96.0359	-1.74774	0.526536	-3.31932	0.000902356	0.00295683	1.74774	1737
ENSG00000121966	36.1165	-1.74692	0.470225	-3.71509	0.000203134	0.000792867	1.74692	1738
ENSG00000259456	49.3852	-1.74455	0.163654	-10.66	1.56671e-26	1.40457e-24	1.74455	1739
ENSG00000100985	35.2031	-1.74397	0.837443	-2.08249	0.0372978	0.0738194	1.74397	1740
ENSG00000138080	2790.12	-1.74378	0.341295	-5.10931	3.23342e-07	2.38666e-06	1.74378	1741
ENSG00000153814	401.086	1.74198	0.157315	11.0732	1.69209e-28	1.8791e-26	1.74198	1742
ENSG00000196872	9.93877	-1.74182	0.443734	-3.92537	8.65963e-05	0.000371716	1.74182	1743
ENSG00000268895	31.8622	-1.74127	0.193391	-9.00389	2.17861e-19	9.66507e-18	1.74127	1744
ENSG00000146021	384.648	1.73962	0.193072	9.0102	2.05678e-19	9.17183e-18	1.73962	1745
ENSG00000250131	26.0644	1.73938	0.705259	2.4663	0.0136519	0.0314831	1.73938	1746
ENSG00000108821	28590.5	-1.73775	0.437483	-3.97215	7.12277e-05	0.000312008	1.73775	1747
ENSG00000131981	318.814	1.73756	0.266118	6.52927	6.60927e-11	9.56816e-10	1.73756	1748
ENSG00000176842	303.022	1.73744	0.385819	4.50326	6.69187e-06	3.78781e-05	1.73744	1749
ENSG00000239763	8.906	-1.73706	0.381662	-4.55131	5.33139e-06	3.08987e-05	1.73706	1750
ENSG00000277476	16.9075	-1.73654	0.292116	-5.9447	2.76961e-09	3.00588e-08	1.73654	1751
ENSG00000267475	11.5432	-1.73642	0.298312	-5.82082	5.85608e-09	5.95397e-08	1.73642	1752
ENSG00000157514	1613.48	-1.73617	0.193074	-8.99224	2.42234e-19	1.06912e-17	1.73617	1753
ENSG00000282840	11.3127	-1.73612	0.310599	-5.5896	2.27599e-08	2.05929e-07	1.73612	1754
ENSG00000122477	378.467	-1.73608	0.328806	-5.27997	1.29205e-07	1.03059e-06	1.73608	1755
ENSG00000183722	1100.04	1.73584	0.234334	7.40752	1.28685e-13	2.8767e-12	1.73584	1756
ENSG00000228335	12.4205	1.73525	0.258027	6.72509	1.75485e-11	2.79946e-10	1.73525	1757
ENSG00000132357	51.4967	1.73503	0.510679	3.39749	0.00068006	0.00231159	1.73503	1758
ENSG00000122591	1783.2	1.7347	0.117491	14.7645	2.48078e-49	1.37747e-46	1.7347	1759
ENSG00000119965	271.183	1.7343	0.103357	16.7797	3.43291e-63	4.22076e-60	1.7343	1760
ENSG00000240401	11.991	1.7331	0.428207	4.04735	5.1801e-05	0.000235637	1.7331	1761
ENSG00000165556	8.71108	-1.73211	0.865312	-2.00172	0.0453148	0.0869764	1.73211	1762
ENSG00000166963	1244.36	-1.73192	0.216313	-8.00653	1.17995e-15	3.5018e-14	1.73192	1763
ENSG00000143320	442.389	-1.73146	0.382772	-4.52347	6.08337e-06	3.48231e-05	1.73146	1764
ENSG00000069812	11.5299	1.73145	0.572386	3.02497	0.00248657	0.00721655	1.73145	1765
ENSG00000179270	20.1016	-1.73139	0.880998	-1.96526	0.0493838	0.0934422	1.73139	1766
ENSG00000178233	61.4495	1.73043	0.459826	3.76323	0.000167735	0.000670354	1.73043	1767
ENSG00000008513	4221.29	-1.72976	0.158808	-10.8922	1.25605e-27	1.22149e-25	1.72976	1768
ENSG00000006283	667.571	1.72965	0.372279	4.64611	3.38254e-06	2.0415e-05	1.72965	1769
ENSG00000115380	204.39	1.72957	0.569615	3.03639	0.00239432	0.00698178	1.72957	1770
ENSG00000133636	1002.66	1.72944	0.487647	3.54649	0.000390396	0.00141561	1.72944	1771
ENSG00000160801	719.358	1.72867	0.312588	5.53018	3.19904e-08	2.82096e-07	1.72867	1772
ENSG00000164265	87.2036	1.72701	0.774317	2.23037	0.0257227	0.0540419	1.72701	1773
ENSG00000182389	50.3282	1.7267	0.297126	5.81133	6.19775e-09	6.25701e-08	1.7267	1774
ENSG00000230583	7.08237	-1.72641	0.601992	-2.86782	0.00413311	0.011232	1.72641	1775
ENSG00000144406	15.6117	-1.72612	0.410732	-4.20255	2.63929e-05	0.00012877	1.72612	1776
ENSG00000275713	21.0308	-1.72531	0.246213	-7.00738	2.42824e-12	4.48923e-11	1.72531	1777
ENSG00000248890	41.8625	1.72522	0.356365	4.84117	1.29076e-06	8.46714e-06	1.72522	1778
ENSG00000213228	5.34453	1.72501	0.606105	2.84606	0.00442641	0.011918	1.72501	1779
ENSG00000148798	389.921	1.72496	0.46074	3.7439	0.000181187	0.000717289	1.72496	1780
ENSG00000273906	16.744	1.72432	1.57102	1.09758	0.27239	0.376937	1.72432	1781
ENSG00000165887	6.54816	-1.72378	0.729523	-2.36288	0.0181333	0.040171	1.72378	1782
ENSG00000197410	8.49793	1.72146	0.615479	2.79694	0.00515884	0.0136153	1.72146	1783
ENSG00000277969	53.6469	1.72059	0.269585	6.38239	1.74351e-10	2.35381e-09	1.72059	1784
ENSG00000240497	6.07515	1.7204	0.363863	4.72817	2.26556e-06	1.42014e-05	1.7204	1785
ENSG00000143786	49.2064	1.72037	0.225798	7.61905	2.55544e-14	6.38415e-13	1.72037	1786
ENSG00000102924	66.8095	1.71929	0.481119	3.57352	0.000352213	0.00129488	1.71929	1787
ENSG00000235949	6.06661	-1.71915	0.646174	-2.66051	0.00780222	0.0194806	1.71915	1788
ENSG00000261488	18.5132	-1.71904	0.400234	-4.29508	1.74627e-05	8.89692e-05	1.71904	1789
ENSG00000180440	41.1382	-1.71898	0.429507	-4.00223	6.27494e-05	0.000279458	1.71898	1790
ENSG00000187546	9.79202	1.71773	0.727178	2.36219	0.0181672	0.040215	1.71773	1791
ENSG00000074410	70.6488	-1.71603	0.503124	-3.41076	0.000647827	0.00221603	1.71603	1792
ENSG00000137033	87.9963	-1.71597	0.893339	-1.92085	0.0547502	0.10174	1.71597	1793
ENSG00000157111	19.0627	1.71569	0.378375	4.53435	5.77798e-06	3.32408e-05	1.71569	1794
ENSG00000185013	4.68637	-1.71422	0.604439	-2.83605	0.00456747	0.0122518	1.71422	1795
ENSG00000158966	658.713	-1.71326	0.213739	-8.01567	1.09537e-15	3.26771e-14	1.71326	1796
ENSG00000235997	5.41534	-1.7125	0.532031	-3.2188	0.00128727	0.00404561	1.7125	1797
ENSG00000261996	5.27709	1.71164	0.37221	4.59857	4.25394e-06	2.51022e-05	1.71164	1798
ENSG00000142583	49.7915	-1.71137	0.653615	-2.61831	0.00883673	0.0217078	1.71137	1799
ENSG00000189325	10.7896	1.71128	0.8967	1.90842	0.0563376	0.10415	1.71128	1800
ENSG00000240563	5080.86	-1.70991	0.616588	-2.77317	0.00555123	0.014524	1.70991	1801
ENSG00000138653	9.72442	1.70959	0.719913	2.37471	0.0175626	0.0391077	1.70959	1802
ENSG00000197822	98.634	1.70958	0.455873	3.75013	0.000176745	0.000701479	1.70958	1803
ENSG00000183798	78.5003	-1.70952	0.378359	-4.51824	6.23551e-06	3.55286e-05	1.70952	1804
ENSG00000141744	82.6664	1.70799	0.270782	6.3076	2.8339e-10	3.70387e-09	1.70799	1805
ENSG00000189129	272.159	-1.70753	0.541022	-3.15613	0.0015988	0.00489463	1.70753	1806
ENSG00000234684	274.041	-1.70674	0.150794	-11.3184	1.06456e-29	1.33754e-27	1.70674	1807
ENSG00000011347	276.989	1.70651	0.320236	5.32891	9.88026e-08	8.0297e-07	1.70651	1808
ENSG00000090530	1443.13	1.70614	0.333181	5.12077	3.04286e-07	2.25664e-06	1.70614	1809
ENSG00000173530	101.07	-1.70591	0.287388	-5.93591	2.92212e-09	3.15549e-08	1.70591	1810
ENSG00000254934	689.877	1.70564	0.335398	5.08541	3.66828e-07	2.67211e-06	1.70564	1811
ENSG00000239218	6.66546	-1.7056	0.339299	-5.02685	4.98614e-07	3.53632e-06	1.7056	1812
ENSG00000138376	618.218	-1.70523	0.204289	-8.34712	6.99464e-17	2.40798e-15	1.70523	1813
ENSG00000149972	477.704	1.70501	0.687034	2.48169	0.013076	0.030342	1.70501	1814
ENSG00000204282	282.066	-1.70441	0.218764	-7.7911	6.64299e-15	1.78836e-13	1.70441	1815
ENSG00000196605	102.422	-1.70381	0.164225	-10.3749	3.22569e-25	2.5587e-23	1.70381	1816
ENSG00000130649	47.3792	1.70285	0.358751	4.7466	2.06867e-06	1.30576e-05	1.70285	1817
ENSG00000169715	92.9089	1.70275	0.406916	4.18453	2.85757e-05	0.000138245	1.70275	1818
ENSG00000136002	242.988	1.70268	0.163235	10.4308	1.79366e-25	1.45176e-23	1.70268	1819
ENSG00000163359	6919.38	1.70185	0.467556	3.63989	0.000272754	0.00103026	1.70185	1820
ENSG00000124875	34.251	-1.70168	0.49371	-3.44673	0.000567414	0.00196596	1.70168	1821
ENSG00000225285	17.4298	-1.70004	0.397759	-4.27406	1.91949e-05	9.69487e-05	1.70004	1822
ENSG00000159640	57.6094	1.69946	0.500144	3.39793	0.000678975	0.00230927	1.69946	1823
ENSG00000130035	85.3807	-1.69913	0.300307	-5.65797	1.53172e-08	1.43603e-07	1.69913	1824
ENSG00000183783	63.2664	1.699	0.340353	4.99188	5.97935e-07	4.19066e-06	1.699	1825
ENSG00000173253	4.93082	-1.69895	0.961081	-1.76775	0.0771032	0.135068	1.69895	1826
ENSG00000113580	736.502	1.69776	0.127728	13.292	2.57621e-40	7.39073e-38	1.69776	1827
ENSG00000087237	5.10265	1.69775	1.06014	1.60143	0.109281	0.180316	1.69775	1828
ENSG00000198870	12.3697	-1.69766	0.316046	-5.37156	7.80601e-08	6.44436e-07	1.69766	1829
ENSG00000132970	734.295	-1.69735	0.127914	-13.2695	3.48121e-40	9.8233e-38	1.69735	1830
ENSG00000277075	15.7898	-1.69677	0.26355	-6.43813	1.20951e-10	1.67089e-09	1.69677	1831
ENSG00000162614	4977.06	-1.69674	0.223038	-7.60739	2.79678e-14	6.91681e-13	1.69674	1832
ENSG00000117600	68.1114	-1.69531	0.352127	-4.81448	1.47583e-06	9.6189e-06	1.69531	1833
ENSG00000257446	5.9088	1.69462	0.409675	4.1365	3.52651e-05	0.000166901	1.69462	1834
ENSG00000184260	10.8922	1.69425	0.336126	5.0405	4.64313e-07	3.30803e-06	1.69425	1835
ENSG00000114948	851.711	1.6941	0.191471	8.84785	8.92254e-19	3.64807e-17	1.6941	1836
ENSG00000251188	38.7001	-1.69395	0.246152	-6.88172	5.91332e-12	1.00579e-10	1.69395	1837
ENSG00000162670	75.9649	-1.69374	0.691814	-2.44826	0.0143548	0.0329222	1.69374	1838
ENSG00000205592	5.97801	1.69334	0.670288	2.52629	0.0115274	0.027222	1.69334	1839
ENSG00000267340	5.95439	-1.69326	0.438386	-3.8625	0.000112234	0.000466863	1.69326	1840
ENSG00000110455	163.654	-1.69153	0.24786	-6.82454	8.82078e-12	1.4684e-10	1.69153	1841
ENSG00000206120	31.3087	-1.69081	0.425002	-3.97836	6.93912e-05	0.000305067	1.69081	1842
ENSG00000187013	13.4046	1.69016	0.534613	3.16146	0.00156982	0.0048175	1.69016	1843
ENSG00000245248	30.691	1.68988	0.24713	6.83799	8.03105e-12	1.34343e-10	1.68988	1844
ENSG00000176343	5.54626	1.68934	0.528537	3.19626	0.00139222	0.0043335	1.68934	1845
ENSG00000188624	44.8604	1.68898	0.613708	2.7521	0.00592153	0.0153667	1.68898	1846
ENSG00000164300	1415.96	1.68885	0.21498	7.85585	3.97075e-15	1.09885e-13	1.68885	1847
ENSG00000229191	143.591	-1.68846	0.463836	-3.64021	0.000272416	0.00102921	1.68846	1848
ENSG00000157368	45.4807	1.687	0.577186	2.92281	0.00346893	0.00963387	1.687	1849
ENSG00000145949	16.4688	-1.68611	0.43085	-3.91344	9.09897e-05	0.000389023	1.68611	1850
ENSG00000103710	192.128	-1.68602	0.381776	-4.41625	1.00426e-05	5.43767e-05	1.68602	1851
ENSG00000177335	42.4802	-1.68536	0.33055	-5.09865	3.42079e-07	2.51203e-06	1.68536	1852
ENSG00000165646	15.721	1.68432	0.315628	5.33642	9.48019e-08	7.73743e-07	1.68432	1853
ENSG00000135917	47.4293	1.68315	0.625197	2.6922	0.0070983	0.0180131	1.68315	1854
ENSG00000135439	9.34199	-1.68263	0.368596	-4.56496	4.99579e-06	2.91105e-05	1.68263	1855
ENSG00000113739	1096.05	1.68244	0.452327	3.71952	0.000199602	0.000781206	1.68244	1856
ENSG00000230865	7.61144	1.68213	0.544826	3.08746	0.00201873	0.0060056	1.68213	1857
ENSG00000165186	23.5836	-1.68179	0.42239	-3.98161	6.84512e-05	0.00030142	1.68179	1858
ENSG00000155792	49.1848	1.68145	0.346415	4.85386	1.21082e-06	7.9854e-06	1.68145	1859
ENSG00000180113	62.8761	-1.68137	0.343398	-4.89628	9.76685e-07	6.54406e-06	1.68137	1860
ENSG00000256742	6.52975	-1.68121	0.307605	-5.46548	4.6166e-08	3.98124e-07	1.68121	1861
ENSG00000167800	10.0247	1.68084	0.687952	2.44325	0.0145558	0.0333	1.68084	1862
ENSG00000206262	32.8918	1.68023	0.775664	2.16619	0.0302969	0.0619507	1.68023	1863
ENSG00000130518	19.6188	-1.68013	0.39125	-4.29425	1.75283e-05	8.92649e-05	1.68013	1864
ENSG00000170891	223.135	-1.67958	0.47627	-3.52652	0.000421055	0.00151307	1.67958	1865
ENSG00000204991	108.152	1.67888	0.261148	6.42884	1.28582e-10	1.77204e-09	1.67888	1866
ENSG00000179388	25.2808	-1.67824	0.520005	-3.22735	0.00124941	0.00393811	1.67824	1867
ENSG00000236208	20.5509	1.67822	0.736612	2.2783	0.0227089	0.0485817	1.67822	1868
ENSG00000254202	16.706	-1.67786	1.20377	-1.39383	0.163368	0.250093	1.67786	1869
ENSG00000109586	962.161	1.67717	0.136977	12.2442	1.8054e-34	3.20374e-32	1.67717	1870
ENSG00000135363	110.784	-1.6768	0.403208	-4.15866	3.20126e-05	0.000152742	1.6768	1871
ENSG00000267939	6.82187	-1.67662	0.327994	-5.11175	3.19182e-07	2.36102e-06	1.67662	1872
ENSG00000125731	264.633	1.67632	0.575866	2.91095	0.00360331	0.00996045	1.67632	1873
ENSG00000225849	15.7655	-1.67615	0.397851	-4.213	2.51996e-05	0.000123403	1.67615	1874
ENSG00000137558	65.1492	1.67587	0.748876	2.23784	0.0252313	0.0531456	1.67587	1875
ENSG00000165028	163.12	-1.67522	0.254975	-6.57012	5.02732e-11	7.47282e-10	1.67522	1876
ENSG00000152804	69.6964	1.67502	0.417823	4.00892	6.09971e-05	0.000273067	1.67502	1877
ENSG00000170965	25.2671	1.67349	0.4315	3.8783	0.000105188	0.00044204	1.67349	1878
ENSG00000095587	43.9313	1.6726	0.338495	4.94128	7.761e-07	5.29909e-06	1.6726	1879
ENSG00000205683	969.67	-1.6724	0.291595	-5.73536	9.73036e-09	9.5056e-08	1.6724	1880
ENSG00000166780	264.075	-1.67221	0.37278	-4.48578	7.26475e-06	4.06528e-05	1.67221	1881
ENSG00000169583	21.1332	-1.67205	0.597661	-2.79765	0.00514752	0.0135917	1.67205	1882
ENSG00000018280	7.66644	-1.6719	0.483162	-3.46033	0.000539518	0.00188257	1.6719	1883
ENSG00000181019	816.445	1.67107	0.277535	6.02109	1.73245e-09	1.96318e-08	1.67107	1884
ENSG00000110057	113.055	1.67066	0.190715	8.75999	1.9526e-18	7.79818e-17	1.67066	1885
ENSG00000254293	9.86326	-1.66869	0.798217	-2.09052	0.0365714	0.0726386	1.66869	1886
ENSG00000265778	18.4317	1.66816	0.273756	6.0936	1.10396e-09	1.30065e-08	1.66816	1887
ENSG00000081041	10.6064	1.66781	0.521503	3.19809	0.00138342	0.00431079	1.66781	1888
ENSG00000163794	13.9076	-1.66671	0.430206	-3.87421	0.00010697	0.000447999	1.66671	1889
ENSG00000102780	629.098	1.66445	0.185526	8.9715	2.92505e-19	1.28114e-17	1.66445	1890
ENSG00000131196	250.255	1.66394	0.248584	6.69368	2.1763e-11	3.39011e-10	1.66394	1891
ENSG00000167654	124.099	1.66373	0.371725	4.47571	7.61587e-06	4.23834e-05	1.66373	1892
ENSG00000167772	173.107	1.66367	0.511133	3.25486	0.00113449	0.00361765	1.66367	1893
ENSG00000187595	45.4831	1.66318	0.214119	7.76753	8.00291e-15	2.12583e-13	1.66318	1894
ENSG00000196116	266.305	1.66295	0.245606	6.77077	1.28096e-11	2.08998e-10	1.66295	1895
ENSG00000163132	61.1017	-1.6598	0.524678	-3.16347	0.00155901	0.00478859	1.6598	1896
ENSG00000258101	5.23501	-1.65661	0.3826	-4.32986	1.49202e-05	7.72394e-05	1.65661	1897
ENSG00000223756	34.5552	1.65636	0.439486	3.76885	0.000163999	0.000657869	1.65636	1898
ENSG00000090104	23.2341	1.65599	1.0198	1.62383	0.104412	0.173765	1.65599	1899
ENSG00000259485	31.2167	1.65572	0.264199	6.26695	3.68192e-10	4.71554e-09	1.65572	1900
ENSG00000118160	38.399	-1.65421	0.380567	-4.34669	1.38206e-05	7.22205e-05	1.65421	1901
ENSG00000131037	169.671	1.65384	0.465642	3.55174	0.000382694	0.0013912	1.65384	1902
ENSG00000156049	153.565	1.65359	0.296877	5.56997	2.5478e-08	2.2877e-07	1.65359	1903
ENSG00000224940	67.2625	-1.65168	0.521243	-3.16873	0.00153107	0.00471286	1.65168	1904
ENSG00000103067	381.153	1.65165	0.389265	4.24301	2.20538e-05	0.000109683	1.65165	1905
ENSG00000248668	14.3899	-1.6495	0.319293	-5.16611	2.39015e-07	1.80051e-06	1.6495	1906
ENSG00000139344	17.0238	1.64866	0.336299	4.90235	9.46956e-07	6.3622e-06	1.64866	1907
ENSG00000174500	29.1379	-1.64819	0.308503	-5.34254	9.16549e-08	7.49836e-07	1.64819	1908
ENSG00000168917	38.1452	1.6472	0.291678	5.64731	1.62976e-08	1.51885e-07	1.6472	1909
ENSG00000164619	265.205	-1.64579	0.50131	-3.28297	0.00102719	0.00331695	1.64579	1910
ENSG00000169908	1904.16	1.64533	0.50492	3.25861	0.00111961	0.00357682	1.64533	1911
ENSG00000107201	267.119	1.64514	0.141179	11.6529	2.21833e-31	3.23594e-29	1.64514	1912
ENSG00000188257	6.04098	1.64505	0.661293	2.48762	0.0128601	0.0299095	1.64505	1913
ENSG00000162618	83.8019	1.64479	0.497681	3.30491	0.00095007	0.0030955	1.64479	1914
ENSG00000204525	573.419	1.64434	0.410356	4.00711	6.14659e-05	0.00027488	1.64434	1915
ENSG00000154822	635.655	1.64434	0.179977	9.13639	6.45707e-20	3.07883e-18	1.64434	1916
ENSG00000168234	309.167	1.64431	0.235333	6.98717	2.80478e-12	5.11426e-11	1.64431	1917
ENSG00000121057	1061.96	1.64399	0.163882	10.0315	1.1077e-23	7.56624e-22	1.64399	1918
ENSG00000115112	6.4986	1.64264	0.704884	2.33037	0.0197867	0.0431836	1.64264	1919
ENSG00000196876	159.766	-1.64255	0.20664	-7.94888	1.88201e-15	5.44455e-14	1.64255	1920
ENSG00000043355	518.191	-1.64209	0.441982	-3.7153	0.000202963	0.000792382	1.64209	1921
ENSG00000283757	10.6715	1.64043	0.345962	4.74163	2.12004e-06	1.33671e-05	1.64043	1922
ENSG00000125122	24.6972	-1.63964	0.235949	-6.94914	3.67525e-12	6.57609e-11	1.63964	1923
ENSG00000165449	161.297	-1.63931	0.242213	-6.76806	1.30519e-11	2.12538e-10	1.63931	1924
ENSG00000183671	185.386	1.6392	0.313042	5.23634	1.63796e-07	1.27345e-06	1.6392	1925
ENSG00000260884	8.15308	-1.63919	0.389501	-4.20843	2.5715e-05	0.000125784	1.63919	1926
ENSG00000181585	16.1665	1.63917	0.368957	4.44271	8.88319e-06	4.86343e-05	1.63917	1927
ENSG00000270659	7.36665	-1.63867	0.475206	-3.44833	0.000564071	0.00195578	1.63867	1928
ENSG00000164023	292.066	1.63836	0.551299	2.97181	0.00296048	0.00840764	1.63836	1929
ENSG00000228031	6.28074	1.6374	0.831701	1.96874	0.0489835	0.0928276	1.6374	1930
ENSG00000105605	227.094	-1.63635	0.415052	-3.94252	8.063e-05	0.000349241	1.63635	1931
ENSG00000196132	7.88549	1.63634	0.63096	2.59341	0.00950281	0.0231164	1.63634	1932
ENSG00000276085	5.16624	1.63602	0.707979	2.31083	0.0208421	0.0451662	1.63602	1933
ENSG00000254636	5.02009	1.63586	0.858234	1.90607	0.0566408	0.104598	1.63586	1934
ENSG00000145990	774.122	1.63566	0.228464	7.15935	8.10592e-13	1.58015e-11	1.63566	1935
ENSG00000112149	82.8845	-1.63562	0.322596	-5.07018	3.97445e-07	2.87205e-06	1.63562	1936
ENSG00000169508	80.0856	-1.63486	0.64463	-2.53612	0.0112089	0.0265684	1.63486	1937
ENSG00000103154	20.7265	-1.63483	0.310953	-5.25747	1.46052e-07	1.14637e-06	1.63483	1938
ENSG00000067177	314.939	1.63475	0.205732	7.946	1.9263e-15	5.56333e-14	1.63475	1939
ENSG00000237854	23.054	-1.6338	0.211548	-7.72309	1.13539e-14	2.96114e-13	1.6338	1940
ENSG00000273234	9.28304	-1.63176	0.536795	-3.03982	0.00236723	0.00691297	1.63176	1941
ENSG00000204420	5.88068	-1.63175	0.475164	-3.43408	0.000594561	0.00205064	1.63175	1942
ENSG00000261655	18.7513	-1.63111	0.478307	-3.41018	0.000649194	0.00221982	1.63111	1943
ENSG00000144668	553.595	1.62979	0.255327	6.38314	1.73489e-10	2.34401e-09	1.62979	1944
ENSG00000273084	22.366	1.62976	0.322331	5.05617	4.27768e-07	3.07568e-06	1.62976	1945
ENSG00000169297	11.434	-1.62927	0.566146	-2.87783	0.00400422	0.0109283	1.62927	1946
ENSG00000235904	15.586	-1.6268	0.358875	-4.53305	5.81367e-06	3.34015e-05	1.6268	1947
ENSG00000111321	492.618	-1.62579	0.223775	-7.26527	3.72297e-13	7.76769e-12	1.62579	1948
ENSG00000103241	21.0408	-1.62523	0.743313	-2.18647	0.028781	0.0594143	1.62523	1949
ENSG00000125965	5.89054	-1.624	0.583236	-2.78446	0.00536163	0.0140943	1.624	1950
ENSG00000159733	21.9405	1.62383	0.233031	6.96829	3.20825e-12	5.78257e-11	1.62383	1951
ENSG00000164659	1406.33	1.62277	0.223666	7.25536	4.00608e-13	8.31806e-12	1.62277	1952
ENSG00000259953	29.3446	1.62267	0.340741	4.76218	1.91514e-06	1.21892e-05	1.62267	1953
ENSG00000183691	114.836	-1.62266	0.365456	-4.44008	8.99249e-06	4.91702e-05	1.62266	1954
ENSG00000163898	111.737	1.62191	0.497306	3.26139	0.00110868	0.00354914	1.62191	1955
ENSG00000177943	326.037	-1.62178	0.296117	-5.47683	4.33001e-08	3.75667e-07	1.62178	1956
ENSG00000078018	500.025	1.62177	0.457744	3.54296	0.000395656	0.00143196	1.62177	1957
ENSG00000273301	6.66272	1.62129	1.24502	1.30222	0.192842	0.286618	1.62129	1958
ENSG00000104953	98.4612	1.62098	0.277486	5.84165	5.16871e-09	5.30525e-08	1.62098	1959
ENSG00000254387	14.9276	-1.62096	0.518456	-3.12652	0.0017689	0.00535211	1.62096	1960
ENSG00000103064	696.938	-1.62074	0.157442	-10.2942	7.48339e-25	5.82857e-23	1.62074	1961
ENSG00000117115	132.665	1.62058	0.522143	3.10372	0.00191104	0.00572579	1.62058	1962
ENSG00000158023	72.922	-1.61989	0.268493	-6.03327	1.6067e-09	1.83275e-08	1.61989	1963
ENSG00000161281	631.327	1.61987	0.398408	4.06586	4.78558e-05	0.00021943	1.61987	1964
ENSG00000203721	7.71632	1.6181	0.508459	3.18237	0.00146077	0.00452559	1.6181	1965
ENSG00000169302	31.4617	-1.61698	0.266756	-6.06166	1.34724e-09	1.55638e-08	1.61698	1966
ENSG00000111644	23.5541	1.61654	0.331307	4.87927	1.06477e-06	7.08136e-06	1.61654	1967
ENSG00000235865	31.9204	1.61544	0.349727	4.61915	3.85313e-06	2.29892e-05	1.61544	1968
ENSG00000119771	124.842	-1.6152	0.253711	-6.36632	1.93617e-10	2.57752e-09	1.6152	1969
ENSG00000016082	255.701	-1.61515	0.42386	-3.81057	0.000138645	0.000565007	1.61515	1970
ENSG00000231858	5.10132	1.61494	0.809657	1.99459	0.0460873	0.0882328	1.61494	1971
ENSG00000120500	6.17801	-1.61426	0.397945	-4.0565	4.98137e-05	0.000227378	1.61426	1972
ENSG00000041880	412.121	-1.61415	0.197629	-8.16761	3.14568e-16	1.00832e-14	1.61415	1973
ENSG00000159164	653.838	-1.61392	0.194946	-8.27882	1.24407e-16	4.1181e-15	1.61392	1974
ENSG00000230487	75.216	-1.61348	0.287028	-5.62135	1.89476e-08	1.74877e-07	1.61348	1975
ENSG00000156885	59.1066	-1.61331	0.477526	-3.37848	0.00072888	0.00245331	1.61331	1976
ENSG00000272462	97.8281	1.61221	0.249822	6.45342	1.09353e-10	1.52166e-09	1.61221	1977
ENSG00000236383	13.1983	-1.61206	0.410411	-3.9279	8.56903e-05	0.000368194	1.61206	1978
ENSG00000113196	1691.3	-1.61083	0.437918	-3.67838	0.000234724	0.00090105	1.61083	1979
ENSG00000128805	89.6237	-1.61051	0.203722	-7.90545	2.66975e-15	7.5583e-14	1.61051	1980
ENSG00000100504	1444.82	1.61038	0.215097	7.48678	7.05854e-14	1.65304e-12	1.61038	1981
ENSG00000135919	3020.38	-1.61019	0.384999	-4.18233	2.8854e-05	0.000139434	1.61019	1982
ENSG00000154864	1580.5	1.60974	0.568713	2.8305	0.00464758	0.0124338	1.60974	1983
ENSG00000139178	279.667	-1.60799	0.214316	-7.5029	6.24224e-14	1.48e-12	1.60799	1984
ENSG00000204866	14.3162	-1.60786	0.64901	-2.47741	0.013234	0.0306674	1.60786	1985
ENSG00000114251	631.68	-1.60754	0.265942	-6.0447	1.49688e-09	1.71772e-08	1.60754	1986
ENSG00000223573	19.5999	-1.60712	0.357415	-4.49651	6.90773e-06	3.89462e-05	1.60712	1987
ENSG00000140297	9.54971	-1.60564	0.802061	-2.00189	0.0452961	0.08695	1.60564	1988
ENSG00000164841	60.283	-1.60542	0.274382	-5.85105	4.88481e-09	5.03486e-08	1.60542	1989
ENSG00000271797	5.58812	-1.60496	0.385361	-4.16483	3.11579e-05	0.00014931	1.60496	1990
ENSG00000179981	269.796	1.60467	0.229762	6.98404	2.86805e-12	5.21306e-11	1.60467	1991
ENSG00000166349	53.246	1.6042	0.229372	6.9939	2.67357e-12	4.90098e-11	1.6042	1992
ENSG00000154655	67.4984	1.60399	0.248508	6.45448	1.08589e-10	1.51347e-09	1.60399	1993
ENSG00000188730	191.864	1.60368	0.62213	2.57773	0.00994514	0.0240294	1.60368	1994
ENSG00000124215	21.8123	1.6034	0.249993	6.41375	1.41982e-10	1.94736e-09	1.6034	1995
ENSG00000141506	38.716	1.60312	0.436382	3.67366	0.000239105	0.000916845	1.60312	1996
ENSG00000207751	21.9955	-1.60259	0.393333	-4.0744	4.61334e-05	0.000212268	1.60259	1997
ENSG00000170345	1012.23	-1.60249	0.687024	-2.33251	0.0196738	0.0430079	1.60249	1998
[truncated: 15,215 more rows]
