# Supplementary material for: The pluripotent stem cell-specific transcript ESRG is dispensable for human pluripotency
Source: PLoS Genet. 2021 May 25;17(5):e1009587. doi: 10.1371/journal.pgen.1009587 (PMC8184003; doi:10.1371/journal.pgen.1009587)
Supplement: S3 Table — (XLSX) [file pgen.1009587.s009.xlsx]

## Sheet: Table S3
S3 Table: Normalized mean expression per gene in the human and chimpanzee iPSCs
ENSEMBL	mean_expr_Chimp	mean_expr_Human	Chimp_rank	Human_rank
ENSG00000156508	18.606	18.2662	1	1
ENSG00000080824	16.4071	16.3625	2	2
ENSG00000181163	16.2172	16.2906	3	3
ENSG00000167658	15.9642	15.9902	4	4
ENSG00000142541	15.5592	15.9544	12	5
ENSG00000140988	15.9062	15.9429	5	6
ENSG00000231500	15.6377	15.9109	7	7
ENSG00000174444	15.699	15.8236	6	8
ENSG00000100316	15.5901	15.8197	11	9
ENSG00000168028	15.5529	15.7732	13	10
ENSG00000133112	15.0757	15.6939	32	11
ENSG00000138326	15.4815	15.573	14	12
ENSG00000109971	15.6108	15.5596	8	13
ENSG00000074800	15.5946	15.5554	10	14
ENSG00000182774	15.2514	15.3956	23	15
ENSG00000111640	15.1492	15.3804	26	16
ENSG00000137154	15.0773	15.3637	30	17
ENSG00000089009	15.3877	15.3212	18	18
ENSG00000145425	15.4475	15.3006	16	19
ENSG00000111716	15.323	15.2745	20	20
ENSG00000092199	15.4732	15.2486	15	21
ENSG00000163682	15.5978	15.1974	9	22
ENSG00000125691	15.3717	15.1931	19	23
ENSG00000171863	15.2962	15.0173	22	24
ENSG00000122406	15.0759	15.0111	31	25
ENSG00000008988	15.2004	15.0028	24	26
ENSG00000144713	15.0698	14.9957	33	27
ENSG00000177954	14.7981	14.9761	43	28
ENSG00000164587	14.8576	14.9639	37	29
ENSG00000108298	14.823	14.9549	40	30
ENSG00000147403	14.7157	14.9227	50	31
ENSG00000137818	15.3158	14.9202	21	32
ENSG00000149273	14.7847	14.8776	44	33
ENSG00000122566	14.766	14.8729	46	34
ENSG00000118181	14.7453	14.8719	47	35
ENSG00000265681	14.935	14.8615	34	36
ENSG00000112306	14.8068	14.8484	41	37
ENSG00000164032	15.1149	14.8128	28	38
ENSG00000142534	14.4985	14.8072	64	39
ENSG00000142676	15.1695	14.8038	25	40
ENSG00000115053	14.8362	14.8002	39	41
ENSG00000166441	14.3589	14.7816	74	42
ENSG00000143947	14.9174	14.7744	35	43
ENSG00000161016	14.8376	14.7732	38	44
ENSG00000169764	14.7221	14.693	49	45
ENSG00000131469	14.633	14.6901	54	46
ENSG00000186468	14.6398	14.6722	53	47
ENSG00000148303	14.0388	14.6711	100	48
ENSG00000197958	14.3592	14.667	72	49
ENSG00000142937	14.1954	14.6567	84	50
ENSG00000079246	14.6968	14.6565	51	51
ENSG00000188846	15.4397	14.654	17	52
ENSG00000198242	14.8019	14.6062	42	53
ENSG00000184009	14.742	14.5969	48	54
ENSG00000145592	14.8662	14.589	36	55
ENSG00000197756	14.2773	14.5287	78	56
ENSG00000128567	13.3114	14.4934	192	57
ENSG00000182899	13.6619	14.4672	141	58
ENSG00000213741	14.407	14.4661	69	59
ENSG00000156482	14.5806	14.4658	58	60
ENSG00000240563	13.863	14.4657	117	61
ENSG00000105372	14.4776	14.4607	66	62
ENSG00000110955	14.2833	14.4559	76	63
ENSG00000196924	14.1893	14.4287	87	64
ENSG00000083845	14.1146	14.4258	91	65
ENSG00000147604	15.1024	14.4161	29	66
ENSG00000155380	13.8418	14.4091	123	67
ENSG00000156976	14.5936	14.3967	57	68
ENSG00000134419	14.49	14.3873	65	69
ENSG00000088305	13.8344	14.3799	124	70
ENSG00000104408	14.5956	14.3716	56	71
ENSG00000204628	14.2512	14.3657	81	72
ENSG00000071082	14.2779	14.3633	77	73
ENSG00000092841	14.7718	14.3542	45	74
ENSG00000069275	13.744	14.3252	130	75
ENSG00000124207	14.5564	14.2905	60	76
ENSG00000142192	14.2531	14.2708	80	77
ENSG00000128050	14.2686	14.2683	79	78
ENSG00000198034	14.3663	14.2605	71	79
ENSG00000084207	14.132	14.2443	89	80
ENSG00000116251	14.346	14.2025	75	81
ENSG00000204531	14.1903	14.2003	86	82
ENSG00000163931	14.1906	14.1997	85	83
ENSG00000111669	14.0854	14.1408	93	84
ENSG00000113328	14.2303	14.136	82	85
ENSG00000135486	14.1028	14.1161	92	86
ENSG00000198755	13.948	14.102	110	87
ENSG00000132341	14.129	14.0887	90	88
ENSG00000112081	14.063	14.0846	98	89
ENSG00000108518	13.8769	14.0326	116	90
ENSG00000127184	14.1558	14.0317	88	91
ENSG00000117450	14.0797	14.0243	94	92
ENSG00000130203	14.4661	14.0127	67	93
ENSG00000164924	13.8029	13.991	125	94
ENSG00000150093	13.6971	13.9768	135	95
ENSG00000166226	14.5431	13.9717	61	96
ENSG00000144381	13.9602	13.9553	108	97
ENSG00000196591	14.6133	13.9483	55	98
ENSG00000123416	13.8454	13.9467	120	99
ENSG00000131747	14.0694	13.9437	96	100
ENSG00000110700	14.0181	13.9342	103	101
ENSG00000167526	13.9908	13.9147	105	102
ENSG00000082898	14.0652	13.9114	97	103
ENSG00000152234	14.057	13.9058	99	104
ENSG00000105640	13.3933	13.8866	181	105
ENSG00000105193	14.5765	13.8785	59	106
ENSG00000114942	14.359	13.8609	73	107
ENSG00000163430	13.4957	13.8466	164	108
ENSG00000143933	13.9668	13.8449	107	109
ENSG00000009307	13.9022	13.838	113	110
ENSG00000117632	13.9446	13.8317	111	111
ENSG00000110321	13.6891	13.8221	137	112
ENSG00000067225	14.3682	13.8206	70	113
ENSG00000172270	13.4032	13.8201	178	114
ENSG00000113657	10.4621	13.8055	2608	115
ENSG00000198918	13.9536	13.8025	109	116
ENSG00000108953	13.8444	13.7792	121	117
ENSG00000187109	13.8805	13.7709	114	118
ENSG00000161960	13.851	13.7691	118	119
ENSG00000104341	14.0766	13.7628	95	120
ENSG00000221983	14.208	13.7627	83	121
ENSG00000177600	13.2135	13.7548	214	122
ENSG00000170606	13.636	13.7527	145	123
ENSG00000189403	14.5186	13.7371	62	124
ENSG00000171858	13.2534	13.7366	206	125
ENSG00000059804	14.6762	13.7303	52	126
ENSG00000124795	14.0377	13.7283	101	127
ENSG00000196531	13.5003	13.7226	162	128
ENSG00000035403	13.6103	13.7054	148	129
ENSG00000130726	13.7503	13.6986	128	130
ENSG00000168036	13.6996	13.693	134	131
ENSG00000224078	14.0189	13.6821	102	132
ENSG00000179218	13.9917	13.6662	104	133
ENSG00000164985	13.6462	13.6539	143	134
ENSG00000143549	13.5739	13.6514	150	135
ENSG00000057608	13.6236	13.6382	146	136
ENSG00000243678	13.2386	13.6236	209	137
ENSG00000108424	13.6468	13.614	142	138
ENSG00000169100	13.8008	13.6132	126	139
ENSG00000034510	13.558	13.6065	153	140
ENSG00000169714	13.8489	13.6041	119	141
ENSG00000169710	13.3885	13.6026	182	142
ENSG00000079459	13.3276	13.6024	190	143
ENSG00000229117	13.401	13.5886	179	144
ENSG00000163041	13.5467	13.5592	155	145
ENSG00000115541	13.7404	13.5578	132	146
ENSG00000172757	13.4486	13.539	174	147
ENSG00000102024	13.742	13.5375	131	148
ENSG00000101444	13.2216	13.5304	212	149
ENSG00000134824	13.4681	13.5236	170	150
ENSG00000173660	13.5028	13.5178	160	151
ENSG00000092621	13.5256	13.5172	157	152
ENSG00000112972	13.2085	13.5144	216	153
ENSG00000136942	13.6405	13.509	144	154
ENSG00000185787	13.6643	13.5042	140	155
ENSG00000166598	13.6135	13.492	147	156
ENSG00000145741	12.5737	13.4882	373	157
ENSG00000134294	13.0137	13.4485	250	158
ENSG00000138095	13.7172	13.4481	133	159
ENSG00000168003	13.1799	13.4412	220	160
ENSG00000127022	13.0117	13.4393	251	161
ENSG00000123562	13.4889	13.4329	167	162
ENSG00000115875	13.6881	13.4238	138	163
ENSG00000138413	12.4135	13.4099	439	164
ENSG00000084234	13.3	13.4087	197	165
ENSG00000134308	13.3068	13.4039	194	166
ENSG00000115524	13.3003	13.402	196	167
ENSG00000249532	12.8605	13.3878	290	168
ENSG00000164104	13.8784	13.3689	115	169
ENSG00000172115	12.6511	13.3684	351	170
ENSG00000116133	13.6931	13.3637	136	171
ENSG00000132475	13.7925	13.3628	127	172
ENSG00000086475	13.488	13.3492	168	173
ENSG00000014641	14.5051	13.3461	63	174
ENSG00000189043	13.4325	13.3453	176	175
ENSG00000165280	13.3434	13.3398	186	176
ENSG00000129351	13.3813	13.3391	183	177
ENSG00000135916	13.2371	13.3178	210	178
ENSG00000197894	13.5734	13.3152	151	179
ENSG00000143321	13.9133	13.3024	112	180
ENSG00000197746	13.4596	13.2893	172	181
ENSG00000170540	13.3289	13.2769	189	182
ENSG00000165732	13.4996	13.2729	163	183
ENSG00000070756	13.2098	13.2631	215	184
ENSG00000113407	12.9722	13.2621	262	185
ENSG00000147601	13.207	13.2605	217	186
ENSG00000196504	13.5009	13.2551	161	187
ENSG00000015479	13.5471	13.2549	154	188
ENSG00000104904	13.3334	13.2524	188	189
ENSG00000113161	13.0111	13.2517	252	190
ENSG00000141367	13.047	13.2484	242	191
ENSG00000169813	13.2661	13.248	204	192
ENSG00000122026	11.6091	13.2373	948	193
ENSG00000170312	13.2478	13.2214	208	194
ENSG00000149925	13.2208	13.2132	213	195
ENSG00000124767	12.2149	13.1901	535	196
ENSG00000186298	12.5647	13.1896	378	197
ENSG00000134333	14.407	13.1775	68	198
ENSG00000162244	13.2932	13.1725	199	199
ENSG00000149806	13.5124	13.1706	158	200
ENSG00000108654	13.8419	13.1624	122	201
ENSG00000113387	13.4384	13.162	175	202
ENSG00000135624	13.5101	13.159	159	203
ENSG00000065150	13.1157	13.1575	230	204
ENSG00000113356	12.5165	13.1534	397	205
ENSG00000041357	13.0453	13.1509	243	206
ENSG00000122786	13.3102	13.1486	193	207
ENSG00000095002	13.4493	13.1333	173	208
ENSG00000115268	12.5503	13.1297	383	209
ENSG00000152795	13.268	13.119	202	210
ENSG00000109606	13.1254	13.1189	229	211
ENSG00000087460	12.965	13.1178	263	212
ENSG00000113013	13.0037	13.1137	253	213
ENSG00000156261	13.5591	13.1092	152	214
ENSG00000126787	13.4807	13.1028	169	215
ENSG00000140319	13.7495	13.1007	129	216
ENSG00000074696	13.3467	13.0961	184	217
ENSG00000174695	13.0339	13.0955	246	218
ENSG00000163399	13.0945	13.0933	237	219
ENSG00000134440	13.0207	13.0923	248	220
ENSG00000061676	12.6308	13.0801	354	221
ENSG00000150753	12.9933	13.0768	256	222
ENSG00000128739	13.0202	13.0745	249	223
ENSG00000136628	13.2298	13.0657	211	224
ENSG00000139644	13.4003	13.0606	180	225
ENSG00000126457	12.9382	13.0544	267	226
ENSG00000169567	13.4926	13.0478	165	227
ENSG00000125835	13.1744	13.0402	222	228
ENSG00000234741	12.4081	13.0303	447	229
ENSG00000101856	13.3126	13.0196	191	230
ENSG00000154277	12.8084	13.0179	305	231
ENSG00000110917	12.9083	13.0172	277	232
ENSG00000104738	13.1793	13.0086	221	233
ENSG00000131473	13.0588	13.0076	238	234
ENSG00000168385	12.9577	12.9986	265	235
ENSG00000143384	12.8898	12.9945	281	236
ENSG00000166508	13.342	12.9924	187	237
ENSG00000060982	12.8748	12.9908	287	238
ENSG00000188229	13.105	12.9852	232	239
ENSG00000140416	12.6043	12.9759	361	240
ENSG00000109475	12.2564	12.9729	514	241
ENSG00000176619	13.1074	12.9719	231	242
ENSG00000164305	12.8413	12.9716	295	243
ENSG00000105701	13.1935	12.9712	219	244
ENSG00000163938	12.9818	12.9698	259	245
ENSG00000206557	12.8336	12.9688	298	246
ENSG00000149100	13.3436	12.9674	185	247
ENSG00000113558	12.8817	12.9641	284	248
ENSG00000123975	13.4906	12.9641	166	249
ENSG00000165629	13.293	12.9606	200	250
ENSG00000156467	13.1708	12.9586	223	251
ENSG00000011304	12.8366	12.9544	296	252
ENSG00000136527	12.761	12.9515	318	253
ENSG00000136810	13.139	12.9458	228	254
ENSG00000137876	13.2698	12.9422	201	255
ENSG00000087302	13.2565	12.9352	205	256
ENSG00000116560	12.9134	12.9283	275	257
ENSG00000120802	12.7058	12.9263	336	258
ENSG00000155096	12.8178	12.9235	300	259
ENSG00000116679	13.5316	12.9224	156	260
ENSG00000113758	12.8042	12.9222	307	261
ENSG00000108107	12.3004	12.9203	493	262
ENSG00000160014	12.8544	12.9198	291	263
ENSG00000117906	13.0954	12.9128	236	264
ENSG00000083312	13.1404	12.9062	227	265
ENSG00000112118	12.7358	12.8998	326	266
ENSG00000092421	12.242	12.8992	521	267
ENSG00000102144	12.9283	12.8931	268	268
ENSG00000133706	12.691	12.8895	340	269
ENSG00000132688	13.5838	12.8744	149	270
ENSG00000071127	12.4485	12.8685	425	271
ENSG00000090861	12.566	12.8603	377	272
ENSG00000169504	12.5548	12.859	382	273
ENSG00000136450	12.7345	12.8526	327	274
ENSG00000197728	12.5579	12.8519	380	275
ENSG00000131236	12.7736	12.8437	317	276
ENSG00000101182	13.0999	12.8413	234	277
ENSG00000132780	12.7888	12.832	310	278
ENSG00000154518	12.4061	12.8281	448	279
ENSG00000114416	12.8778	12.8245	286	280
ENSG00000140264	12.8019	12.8195	308	281
ENSG00000100201	12.8361	12.816	297	282
ENSG00000130985	12.5937	12.8148	364	283
ENSG00000100567	12.9889	12.8127	258	284
ENSG00000128595	13.2004	12.8082	218	285
ENSG00000113140	12.9236	12.8053	269	286
ENSG00000161203	12.8161	12.8051	301	287
ENSG00000170421	13.0003	12.8049	254	288
ENSG00000167552	12.4608	12.8028	422	289
ENSG00000115816	12.3925	12.7989	454	290
ENSG00000182871	13.1016	12.7977	233	291
ENSG00000167642	12.8921	12.795	280	292
ENSG00000181449	12.2921	12.7918	494	293
ENSG00000110696	13.1527	12.7908	226	294
ENSG00000078369	12.5721	12.7815	374	295
ENSG00000109861	11.7297	12.7774	846	296
ENSG00000099901	12.8058	12.7771	306	297
ENSG00000141682	13.4667	12.7734	171	298
ENSG00000215301	12.741	12.7673	324	299
ENSG00000008018	12.7194	12.7654	334	300
ENSG00000215021	12.9179	12.7651	272	301
ENSG00000121741	12.9788	12.7522	261	302
ENSG00000172809	12.4824	12.7511	415	303
ENSG00000116030	12.8798	12.744	285	304
ENSG00000068697	12.7874	12.7372	312	305
ENSG00000149428	12.6725	12.7365	344	306
ENSG00000125743	12.4235	12.7353	434	307
ENSG00000184640	12.8159	12.7345	302	308
ENSG00000135387	12.7881	12.7339	311	309
ENSG00000044115	12.6414	12.7338	353	310
ENSG00000185624	12.779	12.7313	315	311
ENSG00000159377	12.4111	12.7273	443	312
ENSG00000233927	12.4855	12.7256	413	313
ENSG00000167635	12.6768	12.7201	343	314
ENSG00000100345	13.2514	12.7182	207	315
ENSG00000123213	11.7792	12.7153	818	316
ENSG00000163902	13.6833	12.7134	139	317
ENSG00000143870	13.0352	12.7089	245	318
ENSG00000163466	12.3813	12.7024	458	319
ENSG00000090060	12.6131	12.6947	359	320
ENSG00000092820	12.2005	12.6912	542	321
ENSG00000128989	11.5685	12.6882	997	322
ENSG00000173473	12.7495	12.687	321	323
ENSG00000108561	12.7765	12.6864	316	324
ENSG00000153147	12.8506	12.6836	293	325
ENSG00000134287	13.0573	12.6835	239	326
ENSG00000138768	12.4459	12.6814	426	327
ENSG00000071626	12.4826	12.6813	414	328
ENSG00000077782	12.9815	12.6806	260	329
ENSG00000075415	12.2724	12.6741	505	330
ENSG00000086598	12.2766	12.6728	502	331
ENSG00000239672	12.7918	12.666	309	332
ENSG00000149948	12.2571	12.6646	513	333
ENSG00000129083	12.4272	12.6644	433	334
ENSG00000082781	12.1262	12.6637	581	335
ENSG00000163527	12.6632	12.6418	347	336
ENSG00000100823	12.8085	12.638	304	337
ENSG00000110492	12.4941	12.638	408	338
ENSG00000070087	12.7268	12.6334	331	339
ENSG00000140545	12.9405	12.6268	266	340
ENSG00000104824	12.8956	12.6254	278	341
ENSG00000115677	12.596	12.6228	363	342
ENSG00000143799	12.2432	12.6221	520	343
ENSG00000114867	12.5068	12.6203	402	344
ENSG00000154380	12.5692	12.6196	376	345
ENSG00000136014	12.4916	12.6154	410	346
ENSG00000089280	12.5305	12.6153	391	347
ENSG00000107581	12.596	12.6142	362	348
ENSG00000142168	12.5368	12.6139	389	349
ENSG00000170027	12.5127	12.6119	401	350
ENSG00000178035	12.3672	12.6116	462	351
ENSG00000082641	12.5381	12.6109	388	352
ENSG00000140740	12.5821	12.6093	369	353
ENSG00000117519	13.0209	12.6058	247	354
ENSG00000106588	12.7523	12.6039	319	355
ENSG00000126432	11.7358	12.5954	838	356
ENSG00000143570	12.4101	12.5931	444	357
ENSG00000138668	12.5193	12.5916	396	358
ENSG00000168653	12.8513	12.5856	292	359
ENSG00000108828	11.9659	12.585	693	360
ENSG00000099783	12.3257	12.5846	482	361
ENSG00000175061	11.0292	12.5831	1631	362
ENSG00000173812	12.5034	12.5784	404	363
ENSG00000247556	12.57	12.5758	375	364
ENSG00000233276	12.9912	12.5694	257	365
ENSG00000147140	12.1416	12.5694	570	366
ENSG00000167986	12.3403	12.5611	477	367
ENSG00000130520	12.3032	12.5597	492	368
ENSG00000196950	12.7274	12.5577	330	369
ENSG00000111775	12.3689	12.5519	461	370
ENSG00000106278	12.2795	12.5518	499	371
ENSG00000175130	12.7295	12.5445	329	372
ENSG00000101972	12.9121	12.5295	276	373
ENSG00000149591	13.3064	12.5247	195	374
ENSG00000111530	12.8438	12.5215	294	375
ENSG00000112237	12.6939	12.5197	338	376
ENSG00000100902	12.959	12.5167	264	377
ENSG00000198431	12.6608	12.5162	349	378
ENSG00000177733	12.3563	12.5149	467	379
ENSG00000004487	12.513	12.5141	400	380
ENSG00000067560	12.6672	12.5138	346	381
ENSG00000121774	12.3037	12.5118	491	382
ENSG00000182718	12.6562	12.5043	350	383
ENSG00000175216	12.7244	12.5019	332	384
ENSG00000111371	11.9736	12.4967	686	385
ENSG00000155368	12.7481	12.4963	322	386
ENSG00000143494	10.1638	12.4925	3212	387
ENSG00000123505	12.4275	12.4874	432	388
ENSG00000076003	12.6283	12.4855	356	389
ENSG00000167283	12.3856	12.4854	457	390
ENSG00000166913	12.159	12.4829	564	391
ENSG00000198563	12.2481	12.4807	519	392
ENSG00000255717	12.3231	12.4744	483	393
ENSG00000145423	12.921	12.4704	270	394
ENSG00000134057	12.2196	12.4702	534	395
ENSG00000131143	12.1348	12.469	574	396
ENSG00000126261	12.6919	12.4689	339	397
ENSG00000167005	12.5913	12.4675	365	398
ENSG00000184117	12.3628	12.4672	463	399
ENSG00000104635	11.5157	12.4637	1046	400
ENSG00000044574	12.4099	12.46	445	401
ENSG00000115484	12.8691	12.4589	289	402
ENSG00000164111	12.8853	12.4568	282	403
ENSG00000153187	12.3541	12.4565	471	404
ENSG00000038427	11.8853	12.4554	744	405
ENSG00000118705	12.3109	12.4551	486	406
ENSG00000128272	12.1233	12.4546	584	407
ENSG00000156970	12.1436	12.4536	569	408
ENSG00000104332	13.4094	12.4512	177	409
ENSG00000169045	12.6295	12.4507	355	410
ENSG00000197157	12.3146	12.4485	485	411
ENSG00000126777	12.7514	12.4423	320	412
ENSG00000132963	12.4329	12.4362	430	413
ENSG00000144028	12.316	12.4306	484	414
ENSG00000079785	12.611	12.429	360	415
ENSG00000198830	13.0365	12.428	244	416
ENSG00000173692	12.0132	12.427	650	417
ENSG00000165678	12.9186	12.4253	271	418
ENSG00000120742	12.5562	12.4243	381	419
ENSG00000154096	12.5451	12.4232	386	420
ENSG00000166986	12.2669	12.4213	509	421
ENSG00000067064	11.8616	12.4136	760	422
ENSG00000089693	12.7452	12.4117	323	423
ENSG00000198911	12.3059	12.4056	490	424
ENSG00000121644	12.0168	12.4051	647	425
ENSG00000182199	11.6429	12.4037	916	426
ENSG00000008083	11.8891	12.4025	741	427
ENSG00000205339	12.0423	12.3987	622	428
ENSG00000147677	12.0013	12.3958	660	429
ENSG00000197045	12.8834	12.3935	283	430
ENSG00000114346	12.784	12.3928	314	431
ENSG00000008394	11.2652	12.3887	1307	432
ENSG00000159593	12.0105	12.3885	652	433
ENSG00000133980	12.5144	12.381	399	434
ENSG00000197102	12.5251	12.3795	395	435
ENSG00000010278	13.2663	12.3769	203	436
ENSG00000065427	12.5303	12.3716	392	437
ENSG00000116754	12.3551	12.3691	468	438
ENSG00000168291	12.9945	12.3682	255	439
ENSG00000244038	11.9178	12.3677	723	440
ENSG00000077097	12.2284	12.3655	531	441
ENSG00000072571	13.0521	12.3646	240	442
ENSG00000148248	12.4199	12.3616	438	443
ENSG00000163479	12.7299	12.3612	328	444
ENSG00000179010	12.2071	12.359	538	445
ENSG00000100632	12.5466	12.3567	385	446
ENSG00000116161	12.0623	12.3554	609	447
ENSG00000135390	13.0984	12.3535	235	448
ENSG00000010256	12.4209	12.3512	437	449
ENSG00000197111	12.1952	12.3511	545	450
ENSG00000158769	12.4798	12.3509	417	451
ENSG00000132646	12.2709	12.3509	508	452
ENSG00000253729	12.5579	12.3505	379	453
ENSG00000198015	12.1479	12.3487	566	454
ENSG00000130294	12.0558	12.3459	615	455
ENSG00000142949	12.2509	12.3387	517	456
ENSG00000196230	12.3092	12.3368	487	457
ENSG00000184432	12.4562	12.3348	423	458
ENSG00000120438	12.0199	12.3314	640	459
ENSG00000103202	12.8949	12.3282	279	460
ENSG00000177425	12.1941	12.328	546	461
ENSG00000075292	12.1751	12.328	555	462
ENSG00000122591	11.0592	12.3278	1585	463
ENSG00000100353	12.579	12.3276	370	464
ENSG00000011426	12.5894	12.326	367	465
ENSG00000188529	12.3464	12.3252	474	466
ENSG00000117394	13.1612	12.3245	224	467
ENSG00000180304	12.4047	12.3244	449	468
ENSG00000167996	11.5717	12.3212	988	469
ENSG00000119705	12.5911	12.3183	366	470
ENSG00000100401	11.9051	12.3138	729	471
ENSG00000123349	11.9786	12.3096	682	472
ENSG00000104852	12.2383	12.2998	524	473
ENSG00000116062	12.5406	12.2905	387	474
ENSG00000118680	12.7868	12.2891	313	475
ENSG00000183291	12.6475	12.2869	352	476
ENSG00000166165	11.5699	12.2865	993	477
ENSG00000181026	11.9867	12.2827	674	478
ENSG00000198668	12.271	12.2803	507	479
ENSG00000165119	12.2591	12.2793	512	480
ENSG00000146476	11.8326	12.2778	775	481
ENSG00000174720	13.2936	12.2721	198	482
ENSG00000047315	12.534	12.2697	390	483
ENSG00000048392	11.2588	12.2678	1315	484
ENSG00000088930	12.1753	12.2614	554	485
ENSG00000121579	11.6971	12.2572	865	486
ENSG00000112695	12.1801	12.256	553	487
ENSG00000111142	12.4888	12.2527	411	488
ENSG00000127603	12.0064	12.2476	656	489
ENSG00000198898	12.4818	12.2455	416	490
ENSG00000143106	12.6866	12.2441	341	491
ENSG00000176014	11.869	12.2412	753	492
ENSG00000105281	12.0248	12.2411	636	493
ENSG00000100804	12.679	12.2384	342	494
ENSG00000103769	12.3347	12.2376	479	495
ENSG00000119888	12.0412	12.2344	623	496
ENSG00000046604	12.3543	12.2341	470	497
ENSG00000167085	12.4115	12.2328	441	498
ENSG00000178913	12.3309	12.2303	480	499
ENSG00000160710	11.9632	12.2302	696	500
ENSG00000114353	12.7394	12.2268	325	501
ENSG00000141736	11.7441	12.2256	832	502
ENSG00000165502	12.5887	12.224	368	503
ENSG00000076716	12.9135	12.2225	274	504
ENSG00000137575	11.5051	12.2222	1058	505
ENSG00000136193	12.2717	12.2179	506	506
ENSG00000063244	12.464	12.2162	420	507
ENSG00000136888	12.0336	12.2141	629	508
ENSG00000088986	12.307	12.2137	489	509
ENSG00000140575	11.8883	12.2121	742	510
ENSG00000205531	12.7236	12.2103	333	511
ENSG00000029993	11.9934	12.2095	670	512
ENSG00000139318	13.0509	12.207	241	513
ENSG00000111639	12.1867	12.2044	548	514
ENSG00000077147	12.1962	12.2042	544	515
ENSG00000002834	12.0384	12.2038	626	516
ENSG00000255302	12.6613	12.2028	348	517
ENSG00000149136	12.3594	12.1987	465	518
ENSG00000133835	11.9632	12.1987	697	519
ENSG00000115306	12.1118	12.197	588	520
ENSG00000141429	12.3537	12.1948	472	521
ENSG00000164062	11.6701	12.1944	886	522
ENSG00000147676	12.0288	12.1938	632	523
ENSG00000111642	12.0092	12.191	653	524
ENSG00000204469	12.2818	12.1909	497	525
ENSG00000182004	12.5482	12.1862	384	526
ENSG00000170142	12.02	12.1844	639	527
ENSG00000120526	11.7755	12.1831	819	528
ENSG00000105568	11.8879	12.1802	743	529
ENSG00000094916	12.4217	12.1782	435	530
ENSG00000203875	10.4732	12.1765	2585	531
ENSG00000101608	12.5282	12.1738	393	532
ENSG00000163584	12.8717	12.1737	288	533
ENSG00000115963	11.8012	12.1686	802	534
ENSG00000135404	12.2031	12.1678	540	535
ENSG00000115233	12.3709	12.1675	459	536
ENSG00000165821	11.5707	12.1669	991	537
ENSG00000132507	12.3392	12.1655	478	538
ENSG00000067167	12.2893	12.1633	495	539
ENSG00000067334	12.277	12.1628	501	540
ENSG00000111057	12.0274	12.1612	634	541
ENSG00000014824	12.5772	12.161	371	542
ENSG00000122545	12.461	12.1607	421	543
ENSG00000101361	12.6703	12.1605	345	544
ENSG00000170759	12.5066	12.1592	403	545
ENSG00000153395	11.8801	12.1587	747	546
ENSG00000052802	11.9963	12.1545	666	547
ENSG00000108848	12.5772	12.1524	372	548
ENSG00000136536	12.6176	12.1513	358	549
ENSG00000102317	12.2347	12.1504	526	550
ENSG00000132485	12.4384	12.1489	429	551
ENSG00000100644	12.1622	12.1463	559	552
ENSG00000135862	11.7297	12.1463	847	553
ENSG00000112742	12.0115	12.1446	651	554
ENSG00000143420	11.5899	12.1433	965	555
ENSG00000065154	12.7076	12.1415	335	556
ENSG00000155506	11.7832	12.1337	815	557
ENSG00000072274	11.9568	12.1334	701	558
ENSG00000124486	12.102	12.1316	593	559
ENSG00000171988	12.3621	12.1315	464	560
ENSG00000180776	12.5162	12.1314	398	561
ENSG00000164934	12.0712	12.1268	605	562
ENSG00000166200	12.2649	12.1261	510	563
ENSG00000100664	12.1863	12.1147	550	564
ENSG00000144366	11.6932	12.1145	866	565
ENSG00000155760	12.3952	12.1145	452	566
ENSG00000133636	11.1833	12.1137	1397	567
ENSG00000138757	12.1613	12.1127	561	568
ENSG00000169564	11.8083	12.1126	795	569
ENSG00000114850	12.0659	12.1082	606	570
ENSG00000126878	12.4453	12.1076	427	571
ENSG00000089248	11.4362	12.1072	1128	572
ENSG00000170515	12.2328	12.1056	527	573
ENSG00000058262	12.3084	12.1033	488	574
ENSG00000163444	12.3885	12.1019	455	575
ENSG00000125304	11.9968	12.1007	665	576
ENSG00000149257	12.251	12.0997	516	577
ENSG00000160752	11.963	12.0992	698	578
ENSG00000260032	12.0301	12.0958	631	579
ENSG00000116288	11.7349	12.0945	839	580
ENSG00000096746	12.1297	12.0938	578	581
ENSG00000104549	12.1033	12.0931	591	582
ENSG00000143977	12.4045	12.0916	450	583
ENSG00000134717	12.3407	12.0905	476	584
ENSG00000171530	11.6094	12.0888	947	585
ENSG00000145386	12.0199	12.0871	641	586
ENSG00000127922	12.1174	12.0867	585	587
ENSG00000164134	12.2216	12.0866	532	588
ENSG00000213639	12.5006	12.0864	405	589
ENSG00000116670	11.9484	12.0841	708	590
ENSG00000135821	12.1249	12.0807	582	591
ENSG00000105323	12.1121	12.0776	587	592
ENSG00000166012	12.4486	12.0747	424	593
ENSG00000136068	11.5622	12.0721	1004	594
ENSG00000162613	12.3941	12.0701	453	595
ENSG00000174231	12.4285	12.0695	431	596
ENSG00000065135	12.3693	12.0686	460	597
ENSG00000138071	11.3271	12.068	1243	598
ENSG00000115368	12.4971	12.0636	406	599
ENSG00000168439	11.9462	12.0604	709	600
ENSG00000111144	11.7647	12.0563	824	601
ENSG00000062194	12.0045	12.0562	657	602
ENSG00000170348	12.2513	12.0559	515	603
ENSG00000171490	11.6808	12.0548	876	604
ENSG00000172466	12.4113	12.0525	442	605
ENSG00000183010	11.925	12.0522	717	606
ENSG00000254934	10.2447	12.0518	3044	607
ENSG00000056097	12.166	12.051	558	608
ENSG00000140350	11.9401	12.0498	712	609
ENSG00000113575	11.81	12.0487	794	610
ENSG00000198961	12.4129	12.0448	440	611
ENSG00000119318	11.9736	12.044	687	612
ENSG00000197006	12.1601	12.0396	562	613
ENSG00000125107	12.1993	12.0377	543	614
ENSG00000144895	11.9494	12.0344	705	615
ENSG00000141425	11.6765	12.0343	879	616
ENSG00000111581	12.3294	12.0311	481	617
ENSG00000133026	11.8372	12.0286	770	618
ENSG00000169679	12.2095	12.0279	536	619
ENSG00000131174	12.1514	12.0271	565	620
ENSG00000100442	12.696	12.0261	337	621
ENSG00000100297	11.9707	12.0245	690	622
ENSG00000088247	11.9828	12.0242	681	623
ENSG00000086061	12.0726	12.0212	604	624
ENSG00000047849	11.5301	12.0198	1032	625
ENSG00000077684	12.2289	12.0191	530	626
ENSG00000117724	11.9092	12.015	727	627
ENSG00000182944	12.1099	12.0148	590	628
ENSG00000182481	11.6128	12.0138	945	629
ENSG00000087365	11.9231	12.0134	718	630
ENSG00000012660	11.5201	12.011	1042	631
ENSG00000154473	12.1849	12.0098	552	632
ENSG00000082153	12.0866	12.0086	599	633
ENSG00000213281	12.1314	12.0068	576	634
ENSG00000172053	11.6653	12.0046	891	635
ENSG00000026025	12.8252	12.0019	299	636
ENSG00000125944	11.6024	12.0015	956	637
ENSG00000183207	12.2297	12.0003	529	638
ENSG00000100519	12.2318	12.0003	528	639
ENSG00000152558	12.4661	11.996	419	640
ENSG00000159217	12.1234	11.9958	583	641
ENSG00000039123	11.9212	11.9939	721	642
ENSG00000164611	12.357	11.992	466	643
ENSG00000177156	11.2069	11.992	1367	644
ENSG00000100129	11.7905	11.9909	809	645
ENSG00000163714	12.2748	11.9892	504	646
ENSG00000122565	12.4749	11.9886	418	647
ENSG00000198554	11.5716	11.9883	989	648
ENSG00000169021	11.8112	11.9876	793	649
ENSG00000077232	12.0004	11.985	662	650
ENSG00000107949	12.0962	11.9818	595	651
ENSG00000086758	12.2805	11.9776	498	652
ENSG00000118785	15.1233	11.9755	27	653
ENSG00000153310	12.3421	11.9747	475	654
ENSG00000138758	11.113	11.9738	1515	655
ENSG00000155561	11.524	11.9688	1036	656
ENSG00000173113	12.1696	11.9687	557	657
ENSG00000136156	12.0378	11.9674	627	658
ENSG00000178952	11.8147	11.9654	788	659
ENSG00000168268	12.0594	11.9652	611	660
ENSG00000078140	11.5534	11.9631	1011	661
ENSG00000130508	11.1742	11.9628	1417	662
ENSG00000167325	12.2391	11.9626	523	663
ENSG00000136270	12.0192	11.9609	644	664
ENSG00000112759	11.862	11.9576	759	665
ENSG00000197694	11.8254	11.954	780	666
ENSG00000166206	11.157	11.9529	1441	667
ENSG00000013306	11.8326	11.9516	776	668
ENSG00000165175	11.4548	11.9504	1108	669
ENSG00000169223	11.3847	11.9483	1180	670
ENSG00000198258	11.9985	11.9472	664	671
ENSG00000183255	12.057	11.946	614	672
ENSG00000138385	11.9962	11.9459	668	673
ENSG00000164687	11.3287	11.9448	1239	674
ENSG00000115216	12.0909	11.9436	597	675
ENSG00000116237	11.7262	11.9433	851	676
ENSG00000134871	11.4908	11.9416	1072	677
ENSG00000198561	11.9331	11.9413	714	678
ENSG00000117335	12.8091	11.9372	303	679
ENSG00000109929	11.657	11.9285	899	680
ENSG00000204580	11.7912	11.9284	808	681
ENSG00000169439	12.6263	11.9278	357	682
ENSG00000096063	11.9996	11.9272	663	683
ENSG00000174442	11.5462	11.9267	1016	684
ENSG00000213719	12.3965	11.9255	451	685
ENSG00000133104	9.29919	11.9249	5254	686
ENSG00000071564	11.6915	11.9212	869	687
ENSG00000136930	12.4419	11.9194	428	688
ENSG00000175166	12.1446	11.9182	568	689
ENSG00000117362	12.0625	11.9145	608	690
ENSG00000117862	11.7592	11.9143	826	691
ENSG00000137409	12.008	11.9123	655	692
ENSG00000088205	11.5596	11.9084	1007	693
ENSG00000141756	11.5866	11.9082	969	694
ENSG00000070831	11.5875	11.9081	967	695
ENSG00000146701	12.055	11.9052	616	696
ENSG00000198408	11.8491	11.9029	765	697
ENSG00000134697	11.722	11.9025	854	698
ENSG00000142864	12.2049	11.9023	539	699
ENSG00000242372	11.9173	11.9014	724	700
ENSG00000185885	10.59	11.9005	2353	701
ENSG00000128708	12.1614	11.8998	560	702
ENSG00000226950	11.2007	11.8994	1373	703
ENSG00000039068	11.6443	11.8989	913	704
ENSG00000126698	11.7308	11.8988	845	705
ENSG00000277443	12.235	11.8973	525	706
ENSG00000198677	11.9503	11.8937	703	707
ENSG00000166197	11.759	11.8931	828	708
ENSG00000196305	12.0498	11.8917	618	709
ENSG00000069849	11.7282	11.8902	848	710
ENSG00000137942	12.11	11.8898	589	711
ENSG00000008311	11.1804	11.8845	1404	712
ENSG00000127616	12.0475	11.8841	619	713
ENSG00000143612	11.6663	11.884	889	714
ENSG00000119969	12.4083	11.8824	446	715
ENSG00000129562	12.1143	11.8775	586	716
ENSG00000120694	11.7917	11.8764	806	717
ENSG00000241697	11.4964	11.8757	1066	718
ENSG00000165672	11.4355	11.8755	1129	719
ENSG00000205213	11.9871	11.8733	673	720
ENSG00000204262	10.1228	11.873	3308	721
ENSG00000138182	12.421	11.8719	436	722
ENSG00000058804	11.4505	11.8708	1113	723
ENSG00000130402	12.0322	11.8704	630	724
ENSG00000112159	12.0411	11.8688	624	725
ENSG00000198836	11.7254	11.8666	852	726
ENSG00000138398	11.9674	11.8646	691	727
ENSG00000112249	11.2272	11.8642	1342	728
ENSG00000136758	12.0258	11.8641	635	729
ENSG00000117523	11.9219	11.8627	719	730
ENSG00000105401	12.0015	11.8625	659	731
ENSG00000132424	11.8964	11.8621	736	732
ENSG00000119314	11.9775	11.8619	683	733
ENSG00000100220	12.1733	11.8619	556	734
ENSG00000100028	11.5348	11.8615	1025	735
ENSG00000142657	11.9484	11.8605	707	736
ENSG00000111229	11.6461	11.8603	912	737
ENSG00000075340	11.5724	11.8602	987	738
ENSG00000084733	11.6628	11.8595	893	739
ENSG00000180190	12.018	11.8594	645	740
ENSG00000023287	11.7559	11.859	830	741
ENSG00000074071	12.289	11.8581	496	742
ENSG00000114686	11.7942	11.857	805	743
ENSG00000175928	11.4255	11.8568	1138	744
ENSG00000066777	10.848	11.8495	1909	745
ENSG00000150459	11.9949	11.8493	669	746
ENSG00000177410	11.9842	11.8484	679	747
ENSG00000089154	11.5267	11.8436	1035	748
ENSG00000167004	11.8536	11.8383	763	749
ENSG00000165997	11.6051	11.8376	952	750
ENSG00000179091	11.7574	11.8369	829	751
ENSG00000062038	12.1473	11.8367	567	752
ENSG00000084623	12.028	11.8364	633	753
ENSG00000172845	12.277	11.8363	500	754
ENSG00000164904	12.0145	11.8336	649	755
ENSG00000185088	11.3816	11.8324	1186	756
ENSG00000135018	11.8026	11.8322	801	757
ENSG00000161547	11.9007	11.8321	732	758
ENSG00000129084	12.2415	11.832	522	759
ENSG00000107798	10.7553	11.8307	2063	760
ENSG00000108055	12.3548	11.8289	469	761
ENSG00000169174	11.8769	11.827	748	762
ENSG00000188612	11.954	11.8267	702	763
ENSG00000156515	10.6544	11.826	2240	764
ENSG00000106052	11.7182	11.8226	856	765
ENSG00000066279	11.7735	11.8196	821	766
ENSG00000109332	11.9049	11.8182	731	767
ENSG00000112893	11.6187	11.8172	942	768
ENSG00000125868	11.5189	11.8138	1045	769
ENSG00000084090	11.6332	11.8112	926	770
ENSG00000139343	12.4869	11.8103	412	771
ENSG00000206053	12.0198	11.8089	643	772
ENSG00000137804	11.731	11.8074	844	773
ENSG00000173402	12.3884	11.8069	456	774
ENSG00000072110	12.0169	11.8064	646	775
ENSG00000120437	12.494	11.8053	409	776
ENSG00000078618	11.9771	11.8049	684	777
ENSG00000122218	11.8202	11.8018	784	778
ENSG00000187498	11.1937	11.8018	1380	779
ENSG00000077549	11.6247	11.8016	934	780
ENSG00000091039	11.6738	11.8014	881	781
ENSG00000137692	12.2012	11.8008	541	782
ENSG00000158417	11.365	11.8007	1199	783
ENSG00000125970	11.9006	11.8002	733	784
ENSG00000120533	12.0089	11.799	654	785
ENSG00000265992	7.38757	11.7958	9304	786
ENSG00000055044	12.1359	11.7954	573	787
ENSG00000163029	11.8125	11.7949	791	788
ENSG00000110880	11.9875	11.7946	672	789
ENSG00000189159	11.6233	11.7944	936	790
ENSG00000080345	11.6189	11.7936	941	791
ENSG00000128829	10.6832	11.7933	2189	792
ENSG00000169020	11.3642	11.7921	1200	793
ENSG00000115128	11.5443	11.7914	1018	794
ENSG00000131389	11.1942	11.7909	1378	795
ENSG00000120727	11.882	11.7899	745	796
ENSG00000073111	12.5269	11.7882	394	797
ENSG00000138778	12.9168	11.7861	273	798
ENSG00000147274	11.6925	11.786	867	799
ENSG00000112655	11.7803	11.7857	816	800
ENSG00000242265	10.7883	11.785	2002	801
ENSG00000169018	11.6419	11.7837	918	802
ENSG00000168214	11.2611	11.7836	1312	803
ENSG00000197043	11.6375	11.7821	922	804
ENSG00000072042	11.3531	11.7803	1214	805
ENSG00000091527	11.2195	11.7761	1353	806
ENSG00000184840	11.8012	11.7755	803	807
ENSG00000100813	11.833	11.7748	774	808
ENSG00000166503	11.8751	11.7724	749	809
ENSG00000179271	11.7705	11.7708	822	810
ENSG00000101558	12.136	11.7706	572	811
ENSG00000132383	11.657	11.7706	898	812
ENSG00000106603	11.9603	11.7704	699	813
ENSG00000164176	9.8724	11.7646	3899	814
ENSG00000130935	11.8614	11.7642	761	815
ENSG00000091140	12.0842	11.7639	601	816
ENSG00000013810	11.9485	11.7637	706	817
ENSG00000175063	10.6569	11.7605	2238	818
ENSG00000135316	11.8978	11.7594	734	819
ENSG00000102054	11.4154	11.758	1148	820
ENSG00000106723	11.1515	11.7576	1450	821
ENSG00000125977	11.3659	11.7573	1197	822
ENSG00000090621	11.8721	11.7545	751	823
ENSG00000122482	11.9293	11.7516	716	824
ENSG00000214265	11.83	11.7515	777	825
ENSG00000167863	12.0156	11.7491	648	826
ENSG00000069345	11.3207	11.7469	1245	827
ENSG00000116001	12.0648	11.7447	607	828
ENSG00000138363	10.7926	11.7441	1995	829
ENSG00000115866	11.905	11.7416	730	830
ENSG00000111605	11.7867	11.7412	813	831
ENSG00000128609	11.8043	11.736	798	832
ENSG00000108064	11.4344	11.7322	1131	833
ENSG00000000003	12.2509	11.7278	518	834
ENSG00000125870	11.576	11.7257	981	835
ENSG00000115310	12.0038	11.7217	658	836
ENSG00000101752	12.0359	11.7192	628	837
ENSG00000278540	11.6811	11.7172	875	838
ENSG00000075785	11.5697	11.717	994	839
ENSG00000165283	11.5866	11.7166	968	840
ENSG00000166794	11.8535	11.7135	764	841
ENSG00000135535	11.5776	11.7108	980	842
ENSG00000107223	11.5659	11.7078	999	843
ENSG00000133657	11.6435	11.7075	914	844
ENSG00000204463	11.6541	11.7075	903	845
ENSG00000071794	12.4969	11.7069	407	846
ENSG00000068366	11.2818	11.7066	1286	847
ENSG00000165934	11.9157	11.7065	725	848
ENSG00000163558	11.5758	11.7056	982	849
ENSG00000184575	11.6151	11.7047	944	850
ENSG00000014216	11.1719	11.7036	1422	851
ENSG00000116209	11.983	11.703	680	852
ENSG00000175792	11.8143	11.7011	789	853
ENSG00000159352	11.8371	11.701	771	854
ENSG00000151725	11.0519	11.6974	1600	855
ENSG00000047410	11.8623	11.6973	758	856
ENSG00000132432	11.875	11.6966	750	857
ENSG00000106105	11.0551	11.6957	1594	858
ENSG00000205302	11.6377	11.6922	921	859
ENSG00000112312	11.54	11.6919	1020	860
ENSG00000139921	11.4521	11.6905	1111	861
ENSG00000129195	12.1312	11.6901	577	862
ENSG00000198825	11.7688	11.69	823	863
ENSG00000129128	11.8004	11.6882	804	864
ENSG00000129534	12.0198	11.6859	642	865
ENSG00000174721	8.46763	11.685	7276	866
ENSG00000134910	11.8648	11.6835	756	867
ENSG00000143033	11.8116	11.6821	792	868
ENSG00000187772	11.2829	11.6818	1284	869
ENSG00000166710	11.9196	11.6804	722	870
ENSG00000004779	11.5349	11.679	1024	871
ENSG00000142945	11.6702	11.678	884	872
ENSG00000012232	11.3934	11.6761	1173	873
ENSG00000213923	11.6498	11.6705	909	874
ENSG00000174547	11.8975	11.6704	735	875
ENSG00000130811	11.5816	11.6695	978	876
ENSG00000031698	11.6061	11.6689	951	877
ENSG00000204394	11.8436	11.6678	766	878
ENSG00000120885	11.2445	11.6657	1329	879
ENSG00000123384	11.9431	11.6617	710	880
ENSG00000134825	11.9139	11.6616	726	881
ENSG00000104517	11.7149	11.6565	858	882
ENSG00000160877	11.5142	11.6538	1048	883
ENSG00000180198	11.603	11.6532	954	884
ENSG00000163811	12.0589	11.6512	612	885
ENSG00000166181	11.5198	11.6501	1043	886
ENSG00000137312	11.5961	11.6498	960	887
ENSG00000079332	11.8185	11.6475	785	888
ENSG00000100941	11.643	11.6431	915	889
ENSG00000108671	11.5691	11.6428	995	890
ENSG00000110075	11.4862	11.6404	1077	891
ENSG00000166073	11.5731	11.6395	986	892
ENSG00000138750	11.9643	11.6394	695	893
ENSG00000109586	9.67772	11.6383	4349	894
ENSG00000102038	11.7873	11.6373	812	895
ENSG00000146223	11.1384	11.6368	1481	896
ENSG00000174718	11.7912	11.6353	807	897
ENSG00000120265	11.9863	11.6353	675	898
ENSG00000147224	11.975	11.6343	685	899
ENSG00000131016	11.1877	11.6334	1388	900
ENSG00000230989	11.4147	11.6319	1150	901
ENSG00000149187	11.9665	11.6288	692	902
ENSG00000103342	11.6555	11.6286	901	903
ENSG00000198356	11.5854	11.6275	971	904
ENSG00000106392	11.3272	11.6262	1242	905
ENSG00000261236	11.8397	11.6256	768	906
ENSG00000112697	10.942	11.6237	1751	907
ENSG00000167553	10.7167	11.6231	2129	908
ENSG00000068878	11.6378	11.6215	920	909
ENSG00000107372	11.5083	11.6198	1055	910
ENSG00000108344	11.5522	11.6196	1013	911
ENSG00000119326	12.045	11.6178	620	912
ENSG00000145293	11.5648	11.6162	1000	913
ENSG00000198146	10.9912	11.6148	1681	914
ENSG00000178252	12.0615	11.614	610	915
ENSG00000254999	11.17	11.6128	1427	916
ENSG00000164919	11.5748	11.6121	985	917
ENSG00000159335	12.0219	11.6108	638	918
ENSG00000133318	11.4939	11.6106	1067	919
ENSG00000139112	12.0399	11.6088	625	920
ENSG00000123983	11.8038	11.6077	800	921
ENSG00000132388	11.2586	11.6075	1316	922
ENSG00000124422	11.3031	11.6074	1267	923
ENSG00000177885	11.1291	11.6074	1495	924
ENSG00000188647	10.4258	11.6072	2690	925
ENSG00000070814	11.8274	11.6066	778	926
ENSG00000146386	11.2024	11.6053	1372	927
ENSG00000162551	11.4052	11.6051	1161	928
ENSG00000100811	11.6698	11.6048	888	929
ENSG00000175756	11.3525	11.6028	1215	930
ENSG00000137547	11.5621	11.6019	1006	931
ENSG00000088325	11.8042	11.6	799	932
ENSG00000046653	11.5301	11.5984	1031	933
ENSG00000071054	11.6429	11.5972	917	934
ENSG00000011405	11.1849	11.5941	1395	935
ENSG00000112531	11.7245	11.5926	853	936
ENSG00000076604	11.9591	11.5877	700	937
ENSG00000133275	11.6267	11.5872	932	938
ENSG00000143815	11.0959	11.5847	1535	939
ENSG00000182180	11.4171	11.5836	1145	940
ENSG00000184867	11.4661	11.5836	1095	941
ENSG00000090372	11.5119	11.5802	1051	942
ENSG00000089006	11.2169	11.5787	1357	943
ENSG00000138442	11.806	11.5776	796	944
ENSG00000157227	11.1316	11.5764	1488	945
ENSG00000123131	11.2554	11.5763	1320	946
ENSG00000134759	11.5332	11.5756	1027	947
ENSG00000140632	11.1514	11.5725	1452	948
ENSG00000029363	11.5098	11.5704	1054	949
ENSG00000115540	11.203	11.5661	1371	950
ENSG00000129235	11.3846	11.5651	1182	951
ENSG00000122550	11.0708	11.5633	1567	952
ENSG00000180694	8.40432	11.5624	7424	953
ENSG00000125753	11.8175	11.5624	786	954
ENSG00000174437	11.8135	11.5623	790	955
ENSG00000004478	10.8803	11.5617	1860	956
ENSG00000211460	11.1197	11.5609	1504	957
ENSG00000130638	11.4865	11.5601	1075	958
ENSG00000134684	11.5011	11.5593	1063	959
ENSG00000175183	11.6606	11.5583	896	960
ENSG00000100749	11.6255	11.5583	933	961
ENSG00000167468	11.3633	11.5579	1203	962
ENSG00000138069	11.5823	11.5577	976	963
ENSG00000130175	11.4515	11.5558	1112	964
ENSG00000149269	11.6504	11.555	908	965
ENSG00000118816	11.2807	11.5484	1289	966
ENSG00000204843	10.7026	11.5466	2155	967
ENSG00000170855	11.6518	11.5465	906	968
ENSG00000100320	11.3496	11.5445	1218	969
ENSG00000083520	11.9403	11.5439	711	970
ENSG00000105887	11.5487	11.5433	1015	971
ENSG00000106636	11.2451	11.543	1327	972
ENSG00000153130	11.6007	11.5419	959	973
ENSG00000095139	11.6731	11.5407	883	974
ENSG00000076382	11.3534	11.5376	1213	975
ENSG00000008952	11.8255	11.5367	779	976
ENSG00000133028	10.7738	11.5358	2032	977
ENSG00000143924	11.6345	11.5356	925	978
ENSG00000120137	11.4742	11.535	1090	979
ENSG00000138160	11.6026	11.5325	955	980
ENSG00000189091	11.8694	11.532	752	981
ENSG00000115241	11.5635	11.5317	1001	982
ENSG00000131238	11.2723	11.5311	1296	983
ENSG00000138032	10.1939	11.52	3159	984
ENSG00000094804	11.4538	11.5155	1109	985
ENSG00000204371	12.0994	11.5152	594	986
ENSG00000266472	11.7549	11.5127	831	987
ENSG00000139496	11.3353	11.5121	1231	988
ENSG00000087077	11.6324	11.5118	927	989
ENSG00000089685	11.7897	11.5105	810	990
ENSG00000077254	10.7778	11.5084	2026	991
ENSG00000108946	11.4123	11.508	1154	992
ENSG00000121892	11.4148	11.508	1149	993
ENSG00000163629	11.4466	11.508	1123	994
ENSG00000167088	11.6528	11.5079	905	995
ENSG00000115419	11.6035	11.5076	953	996
ENSG00000184983	11.5123	11.5073	1050	997
ENSG00000159228	11.0357	11.5068	1624	998
ENSG00000023228	11.9059	11.5064	728	999
ENSG00000124802	11.9213	11.5055	720	1000
ENSG00000134851	12.1284	11.5051	579	1001
ENSG00000095787	11.4756	11.5039	1086	1002
ENSG00000115694	11.1627	11.5037	1435	1003
ENSG00000139684	11.6773	11.5037	878	1004
ENSG00000136522	11.6622	11.5023	894	1005
ENSG00000130770	11.3561	11.4997	1212	1006
ENSG00000156531	11.4801	11.4991	1082	1007
ENSG00000198931	10.6946	11.4987	2170	1008
ENSG00000091317	11.1064	11.4962	1520	1009
ENSG00000253352	11.5235	11.4921	1037	1010
ENSG00000039560	11.4055	11.4917	1160	1011
ENSG00000196365	11.5107	11.4889	1053	1012
ENSG00000138085	10.8284	11.4882	1939	1013
ENSG00000187735	11.1868	11.488	1391	1014
ENSG00000142507	11.5068	11.4852	1057	1015
ENSG00000090863	11.5862	11.4852	970	1016
ENSG00000113810	11.7795	11.4851	817	1017
ENSG00000038274	11.4714	11.4845	1092	1018
ENSG00000170522	11.6312	11.4839	928	1019
ENSG00000125166	12.089	11.483	598	1020
ENSG00000145833	11.4169	11.4828	1146	1021
ENSG00000126247	11.8392	11.4815	769	1022
ENSG00000172893	11.5918	11.4793	964	1023
ENSG00000184445	11.8237	11.4783	782	1024
ENSG00000158246	11.7314	11.4776	842	1025
ENSG00000066557	11.2337	11.4769	1339	1026
ENSG00000112308	11.4751	11.4766	1087	1027
ENSG00000004059	11.5627	11.4764	1003	1028
ENSG00000164109	11.8802	11.4763	746	1029
ENSG00000163636	11.5326	11.4739	1028	1030
ENSG00000169398	11.225	11.4732	1345	1031
ENSG00000030066	12.221	11.4731	533	1032
ENSG00000116260	11.5133	11.4714	1049	1033
ENSG00000204256	11.7364	11.4713	837	1034
ENSG00000117139	11.3897	11.4625	1176	1035
ENSG00000137309	11.6222	11.4617	937	1036
ENSG00000100403	11.2781	11.4617	1291	1037
ENSG00000141985	11.6201	11.4615	940	1038
ENSG00000146535	11.0985	11.4592	1530	1039
ENSG00000136603	12.0959	11.4587	596	1040
ENSG00000085449	10.5199	11.4583	2499	1041
ENSG00000035499	11.2621	11.4565	1310	1042
ENSG00000110958	11.371	11.456	1192	1043
ENSG00000239900	11.5443	11.455	1017	1044
ENSG00000197771	11.2824	11.4542	1285	1045
ENSG00000114120	12.1864	11.454	549	1046
ENSG00000129250	11.3436	11.4538	1224	1047
ENSG00000104964	11.4502	11.4534	1114	1048
ENSG00000100387	11.9302	11.4533	715	1049
ENSG00000086666	10.8275	11.4518	1940	1050
ENSG00000167747	11.2181	11.451	1356	1051
ENSG00000168411	12.0432	11.4507	621	1052
ENSG00000188186	10.5347	11.4501	2476	1053
ENSG00000181019	9.86226	11.4481	3927	1054
ENSG00000137955	11.2128	11.447	1364	1055
ENSG00000198467	12.2757	11.4459	503	1056
ENSG00000158864	11.67	11.4458	887	1057
ENSG00000104529	11.3965	11.4436	1170	1058
ENSG00000165209	11.4996	11.4427	1064	1059
ENSG00000144224	11.4012	11.4424	1167	1060
ENSG00000035687	11.759	11.4423	827	1061
ENSG00000177565	11.419	11.4414	1142	1062
ENSG00000104886	10.916	11.4412	1792	1063
ENSG00000134884	11.4486	11.4383	1120	1064
ENSG00000115762	11.9652	11.4373	694	1065
ENSG00000116857	12.079	11.4335	602	1066
ENSG00000171566	11.4655	11.4327	1097	1067
ENSG00000176788	11.1523	11.4322	1447	1068
ENSG00000136051	10.8923	11.4308	1832	1069
ENSG00000127481	11.2753	11.4302	1295	1070
ENSG00000136830	12.1362	11.4297	571	1071
ENSG00000169750	11.0348	11.4296	1627	1072
ENSG00000118246	11.5206	11.4275	1041	1073
ENSG00000086504	11.8426	11.4272	767	1074
ENSG00000105223	11.2582	11.4266	1318	1075
ENSG00000173674	11.9861	11.4234	676	1076
ENSG00000197601	11.0538	11.4221	1599	1077
ENSG00000156411	11.6284	11.421	930	1078
ENSG00000110107	11.2184	11.4189	1355	1079
ENSG00000101150	11.386	11.4182	1178	1080
ENSG00000198093	10.7952	11.4179	1989	1081
ENSG00000167460	11.2902	11.417	1278	1082
ENSG00000138801	10.9399	11.4156	1756	1083
ENSG00000205544	11.1778	11.4144	1410	1084
ENSG00000104388	11.6919	11.4135	868	1085
ENSG00000257727	11.5833	11.4106	975	1086
ENSG00000101126	11.5353	11.4097	1023	1087
ENSG00000109805	11.4073	11.4094	1157	1088
ENSG00000228474	11.5418	11.4074	1019	1089
ENSG00000198805	10.9393	11.4064	1757	1090
ENSG00000124702	11.6545	11.4048	902	1091
ENSG00000120837	11.6008	11.4044	958	1092
ENSG00000111011	11.5925	11.4037	962	1093
ENSG00000155438	11.1822	11.4035	1401	1094
ENSG00000169251	12.1262	11.4006	580	1095
ENSG00000115355	11.6846	11.3981	873	1096
ENSG00000115414	10.8633	11.3971	1885	1097
ENSG00000179632	11.4622	11.3966	1098	1098
ENSG00000085662	11.7186	11.3919	855	1099
ENSG00000089737	11.2598	11.3916	1313	1100
ENSG00000077942	10.8884	11.3911	1842	1101
ENSG00000100836	11.2407	11.389	1332	1102
ENSG00000136813	11.08	11.3888	1556	1103
ENSG00000110092	11.044	11.388	1611	1104
ENSG00000131508	11.7123	11.3853	861	1105
ENSG00000136518	10.8513	11.3845	1897	1106
ENSG00000170385	11.8047	11.3843	797	1107
ENSG00000162694	11.6561	11.3832	900	1108
ENSG00000107854	11.456	11.3818	1105	1109
ENSG00000211450	11.5017	11.3814	1062	1110
ENSG00000033867	12.1329	11.3799	575	1111
ENSG00000141030	11.4476	11.3793	1122	1112
ENSG00000113643	12.0012	11.3787	661	1113
ENSG00000181610	11.1375	11.3785	1482	1114
ENSG00000154174	11.0435	11.3777	1613	1115
ENSG00000122705	11.3975	11.3775	1168	1116
ENSG00000103018	11.6209	11.3763	938	1117
ENSG00000270647	10.977	11.3757	1704	1118
ENSG00000168710	10.8775	11.3749	1864	1119
ENSG00000186184	11.5823	11.3733	977	1120
ENSG00000119487	10.8847	11.3728	1848	1121
ENSG00000177426	11.5524	11.3726	1012	1122
ENSG00000117114	11.1895	11.3726	1384	1123
ENSG00000075624	11.0757	11.3723	1562	1124
ENSG00000108883	11.0806	11.3719	1554	1125
ENSG00000100650	11.4551	11.3716	1106	1126
ENSG00000241468	11.0688	11.3708	1572	1127
ENSG00000175768	11.713	11.3698	859	1128
ENSG00000111906	11.3707	11.3697	1193	1129
ENSG00000173894	11.4587	11.3691	1102	1130
ENSG00000070214	11.5622	11.3688	1005	1131
ENSG00000100889	10.8597	11.3674	1891	1132
ENSG00000225663	11.3001	11.367	1270	1133
ENSG00000144724	10.8756	11.3661	1869	1134
ENSG00000130227	11.3067	11.3659	1262	1135
ENSG00000101057	11.0263	11.3651	1635	1136
ENSG00000108256	11.5212	11.3637	1040	1137
ENSG00000172172	11.6658	11.3621	890	1138
ENSG00000166123	11.1522	11.3609	1449	1139
ENSG00000100304	11.5852	11.3592	972	1140
ENSG00000160679	11.5847	11.358	973	1141
ENSG00000257103	10.9408	11.3575	1754	1142
ENSG00000085491	11.14	11.3572	1473	1143
ENSG00000162702	11.6701	11.3569	885	1144
ENSG00000155304	11.7395	11.3551	833	1145
ENSG00000105197	11.2851	11.3535	1282	1146
ENSG00000204713	11.6752	11.353	880	1147
ENSG00000205323	12.0854	11.3518	600	1148
ENSG00000141580	11.444	11.3515	1125	1149
ENSG00000185414	11.4285	11.3495	1136	1150
ENSG00000089351	10.9879	11.3473	1686	1151
ENSG00000152240	11.3467	11.3463	1222	1152
ENSG00000114209	11.7896	11.3457	811	1153
ENSG00000163535	11.9714	11.3455	688	1154
ENSG00000011009	11.1006	11.3454	1527	1155
ENSG00000105058	11.361	11.3449	1206	1156
ENSG00000158941	11.3096	11.3448	1258	1157
ENSG00000108830	10.6775	11.3439	2199	1158
ENSG00000124783	11.5927	11.3435	961	1159
ENSG00000128951	11.5845	11.3423	974	1160
ENSG00000104413	11.2675	11.3407	1303	1161
ENSG00000134970	12.2608	11.3404	511	1162
ENSG00000060339	11.0943	11.3401	1538	1163
ENSG00000262814	11.4136	11.3382	1151	1164
ENSG00000277791	11.3397	11.3363	1226	1165
ENSG00000062716	11.5036	11.3359	1059	1166
ENSG00000149923	11.3714	11.3358	1191	1167
ENSG00000158470	11.69	11.3354	870	1168
ENSG00000124193	11.6497	11.3351	910	1169
ENSG00000140525	11.4044	11.3348	1162	1170
ENSG00000109113	11.0107	11.3343	1659	1171
ENSG00000218739	9.86697	11.3312	3910	1172
ENSG00000147475	10.8933	11.3309	1830	1173
ENSG00000162607	11.3895	11.3298	1177	1174
ENSG00000168137	11.5713	11.3263	990	1175
ENSG00000124172	11.8656	11.3263	755	1176
ENSG00000197451	11.5282	11.3262	1034	1177
ENSG00000139372	12.0222	11.3252	637	1178
ENSG00000273749	11.0136	11.3242	1655	1179
ENSG00000055917	11.2938	11.3191	1275	1180
ENSG00000171848	11.2992	11.3174	1271	1181
ENSG00000092758	9.4069	11.3165	5013	1182
ENSG00000179195	11.337	11.3165	1228	1183
ENSG00000168092	11.3482	11.3163	1220	1184
ENSG00000138018	11.4822	11.3161	1080	1185
ENSG00000132589	11.3798	11.316	1187	1186
ENSG00000126602	11.2719	11.3141	1297	1187
ENSG00000065518	11.2492	11.3136	1325	1188
ENSG00000155229	11.8963	11.313	737	1189
ENSG00000078674	11.0237	11.3126	1640	1190
ENSG00000079616	11.5114	11.3115	1052	1191
ENSG00000203668	11.9503	11.3115	704	1192
ENSG00000101974	10.7561	11.3101	2061	1193
ENSG00000185627	11.1802	11.3054	1406	1194
ENSG00000124532	9.7439	11.3043	4196	1195
ENSG00000112473	10.9758	11.3032	1708	1196
ENSG00000087470	11.4704	11.3032	1093	1197
ENSG00000173207	10.9856	11.3026	1691	1198
ENSG00000130741	10.8878	11.3025	1844	1199
ENSG00000062822	11.0598	11.3009	1583	1200
ENSG00000137168	11.5923	11.3002	963	1201
ENSG00000115758	11.9892	11.2987	671	1202
ENSG00000130723	11.2817	11.2987	1287	1203
ENSG00000187193	10.4337	11.298	2668	1204
ENSG00000140374	11.7376	11.298	836	1205
ENSG00000129925	10.8646	11.2967	1883	1206
ENSG00000111667	11.5392	11.2951	1021	1207
ENSG00000136026	11.6274	11.2946	931	1208
ENSG00000112339	11.3106	11.2927	1255	1209
ENSG00000237649	11.3833	11.2921	1184	1210
ENSG00000153827	11.3286	11.2916	1240	1211
ENSG00000176105	11.1184	11.2907	1505	1212
ENSG00000092148	11.2703	11.2895	1299	1213
ENSG00000157110	11.6206	11.2889	939	1214
ENSG00000137642	10.7812	11.2876	2021	1215
ENSG00000242485	11.2187	11.2863	1354	1216
ENSG00000089597	11.1615	11.2838	1436	1217
ENSG00000124562	11.2658	11.2833	1306	1218
ENSG00000138759	10.6789	11.2827	2196	1219
ENSG00000010292	11.8601	11.2822	762	1220
ENSG00000151465	11.1976	11.282	1375	1221
ENSG00000103035	11.4194	11.2814	1140	1222
ENSG00000136045	11.5196	11.2781	1044	1223
ENSG00000143575	11.4685	11.2765	1094	1224
ENSG00000117410	10.7667	11.273	2046	1225
ENSG00000089053	11.6299	11.2723	929	1226
ENSG00000169230	11.5316	11.2722	1030	1227
ENSG00000181222	11.3201	11.2713	1246	1228
ENSG00000106399	11.4342	11.2684	1133	1229
ENSG00000186310	11.0065	11.2682	1663	1230
ENSG00000065000	11.2374	11.2647	1334	1231
ENSG00000064726	10.8686	11.2646	1876	1232
ENSG00000109180	10.9505	11.2628	1740	1233
ENSG00000136448	10.9609	11.2628	1729	1234
ENSG00000137076	11.3629	11.2616	1204	1235
ENSG00000179933	11.2081	11.2612	1365	1236
ENSG00000131504	11.2761	11.261	1293	1237
ENSG00000108604	10.8688	11.2584	1875	1238
ENSG00000114978	11.1283	11.2578	1496	1239
ENSG00000100744	11.179	11.257	1407	1240
ENSG00000163032	5.69746	11.2561	12102	1241
ENSG00000064961	11.2333	11.2551	1340	1242
ENSG00000103187	10.8626	11.255	1886	1243
ENSG00000087152	11.493	11.2544	1070	1244
ENSG00000074695	11.502	11.2541	1061	1245
ENSG00000169976	11.0717	11.2537	1566	1246
ENSG00000147669	11.4344	11.2534	1132	1247
ENSG00000136937	11.4862	11.2518	1076	1248
ENSG00000167600	11.0558	11.2496	1592	1249
ENSG00000101266	10.9729	11.2492	1713	1250
ENSG00000152102	11.181	11.2475	1403	1251
ENSG00000144744	11.7388	11.2472	835	1252
ENSG00000165349	11.4785	11.2469	1085	1253
ENSG00000079805	10.9769	11.2463	1705	1254
ENSG00000149115	11.4497	11.2453	1116	1255
ENSG00000136982	11.2222	11.2453	1348	1256
ENSG00000162734	11.3955	11.2446	1172	1257
ENSG00000130706	11.0728	11.2442	1564	1258
ENSG00000135446	11.158	11.2439	1440	1259
ENSG00000125356	11.1468	11.2438	1463	1260
ENSG00000204304	11.6496	11.2437	911	1261
ENSG00000147162	11.0162	11.2428	1651	1262
ENSG00000092201	11.1702	11.2424	1426	1263
ENSG00000164880	10.8059	11.241	1975	1264
ENSG00000166037	11.1478	11.2395	1460	1265
ENSG00000035928	11.0802	11.2387	1555	1266
ENSG00000130332	11.327	11.2373	1244	1267
ENSG00000161057	11.4789	11.2369	1084	1268
ENSG00000119041	11.2247	11.2365	1346	1269
ENSG00000118418	11.6538	11.2358	904	1270
ENSG00000136108	12.3527	11.2333	473	1271
ENSG00000119655	11.8216	11.2332	783	1272
ENSG00000092108	11.3126	11.2305	1252	1273
ENSG00000136381	10.9727	11.2305	1714	1274
ENSG00000182220	10.7582	11.2279	2059	1275
ENSG00000162735	11.0456	11.2278	1608	1276
ENSG00000164163	11.1238	11.2275	1502	1277
ENSG00000198363	11.04	11.2273	1619	1278
ENSG00000153774	11.4717	11.2272	1091	1279
ENSG00000143641	10.8196	11.2268	1954	1280
ENSG00000127947	10.7928	11.2261	1994	1281
ENSG00000163510	11.214	11.2249	1362	1282
ENSG00000145703	11.7341	11.2247	840	1283
ENSG00000141753	12.058	11.2246	613	1284
ENSG00000116898	11.0429	11.2242	1615	1285
ENSG00000184897	10.6208	11.2233	2288	1286
ENSG00000168159	10.6118	11.2231	2314	1287
ENSG00000154639	11.4064	11.2229	1158	1288
ENSG00000198380	11.6065	11.2209	950	1289
ENSG00000100462	11.3957	11.22	1171	1290
ENSG00000170860	11.4196	11.2176	1139	1291
ENSG00000187051	11.1513	11.2175	1453	1292
ENSG00000099875	11.2875	11.2172	1280	1293
ENSG00000138346	11.3736	11.2164	1189	1294
ENSG00000108010	11.683	11.2157	874	1295
ENSG00000130396	11.1036	11.215	1522	1296
ENSG00000113649	11.3494	11.2135	1219	1297
ENSG00000185630	11.4038	11.2127	1164	1298
ENSG00000213619	11.7751	11.2082	820	1299
ENSG00000112685	10.2198	11.2072	3106	1300
ENSG00000175832	10.8813	11.207	1858	1301
ENSG00000111711	11.5338	11.2067	1026	1302
ENSG00000196141	8.03545	11.2057	8162	1303
ENSG00000091640	11.4907	11.2054	1073	1304
ENSG00000080608	11.189	11.2043	1385	1305
ENSG00000111481	11.0896	11.2042	1541	1306
ENSG00000097046	11.7161	11.2041	857	1307
ENSG00000065183	11.0075	11.2035	1662	1308
ENSG00000145555	10.5529	11.2032	2442	1309
ENSG00000105438	11.1656	11.1999	1429	1310
ENSG00000123737	11.0139	11.1974	1654	1311
ENSG00000059573	10.7151	11.1974	2130	1312
ENSG00000077235	11.298	11.1972	1272	1313
ENSG00000064607	11.3514	11.1967	1216	1314
ENSG00000143418	10.8442	11.1967	1916	1315
ENSG00000176624	11.4588	11.1962	1101	1316
ENSG00000111247	11.5566	11.1954	1009	1317
ENSG00000124214	10.8831	11.195	1856	1318
ENSG00000153989	11.0814	11.1946	1551	1319
ENSG00000114554	11.2712	11.1942	1298	1320
ENSG00000155189	10.9352	11.1937	1763	1321
ENSG00000167191	11.5324	11.1911	1029	1322
ENSG00000140451	12.0545	11.1903	617	1323
ENSG00000099800	10.8404	11.188	1919	1324
ENSG00000198901	11.0702	11.186	1569	1325
ENSG00000124766	10.9438	11.1854	1747	1326
ENSG00000102158	11.7279	11.1845	849	1327
ENSG00000148773	11.6733	11.1843	882	1328
ENSG00000165804	11.3067	11.1843	1261	1329
ENSG00000136636	11.4489	11.1835	1118	1330
ENSG00000184990	11.7392	11.183	834	1331
ENSG00000139641	11.1803	11.1824	1405	1332
ENSG00000096401	11.5548	11.1823	1010	1333
ENSG00000123064	11.2431	11.1822	1330	1334
ENSG00000132463	11.252	11.1821	1321	1335
ENSG00000164091	11.1152	11.182	1509	1336
ENSG00000129559	8.7656	11.1811	6544	1337
ENSG00000099246	10.9972	11.1805	1674	1338
ENSG00000092068	10.3964	11.18	2748	1339
ENSG00000162980	11.1522	11.1794	1448	1340
ENSG00000138381	11.5355	11.1787	1022	1341
ENSG00000134001	11.3823	11.1772	1185	1342
ENSG00000102898	11.1387	11.1762	1480	1343
ENSG00000131459	10.7407	11.1756	2086	1344
ENSG00000188986	11.2445	11.1751	1328	1345
ENSG00000126088	11.0028	11.1748	1666	1346
ENSG00000126067	10.7694	11.1736	2043	1347
ENSG00000072501	10.9228	11.1733	1781	1348
ENSG00000130164	11.3635	11.1729	1202	1349
ENSG00000100991	10.9636	11.1726	1725	1350
ENSG00000178209	10.8881	11.1717	1843	1351
ENSG00000183684	11.2637	11.1717	1309	1352
ENSG00000091409	11.5627	11.1709	1002	1353
ENSG00000188243	10.8808	11.1709	1859	1354
ENSG00000120889	11.0721	11.1693	1565	1355
ENSG00000211456	11.1397	11.1692	1475	1356
ENSG00000113282	11.0518	11.1687	1601	1357
ENSG00000146007	10.7974	11.168	1985	1358
ENSG00000125676	11.2974	11.168	1273	1359
ENSG00000165609	10.8496	11.1666	1903	1360
ENSG00000213390	11.41	11.1656	1156	1361
ENSG00000140391	11.2699	11.1632	1301	1362
ENSG00000072832	10.8466	11.1586	1912	1363
ENSG00000164941	11.5493	11.1585	1014	1364
ENSG00000177731	11.0809	11.1575	1553	1365
ENSG00000141959	10.9071	11.1571	1806	1366
ENSG00000075188	11.5234	11.1568	1038	1367
ENSG00000086200	11.6095	11.1559	946	1368
ENSG00000131899	10.8724	11.1555	1871	1369
ENSG00000163159	11.1607	11.1553	1438	1370
ENSG00000136802	11.0335	11.1547	1628	1371
ENSG00000009954	11.2419	11.1531	1331	1372
ENSG00000017260	11.392	11.153	1174	1373
ENSG00000185664	12.1929	11.1527	547	1374
ENSG00000099364	10.9133	11.1527	1795	1375
ENSG00000141556	10.5717	11.1521	2399	1376
ENSG00000259956	10.7229	11.1497	2122	1377
ENSG00000123159	11.3596	11.1497	1209	1378
ENSG00000115947	11.4192	11.1489	1141	1379
ENSG00000103855	11.3043	11.1478	1264	1380
ENSG00000042493	12.103	11.1472	592	1381
ENSG00000153015	11.4661	11.1471	1096	1382
ENSG00000085733	11.4275	11.147	1137	1383
ENSG00000064115	10.8295	11.1469	1936	1384
ENSG00000143889	11.4396	11.1469	1127	1385
ENSG00000245910	11.7326	11.1453	841	1386
ENSG00000093144	11.9856	11.145	678	1387
ENSG00000104872	11.041	11.1446	1618	1388
ENSG00000003056	11.4459	11.1444	1124	1389
ENSG00000101843	11.055	11.1437	1596	1390
ENSG00000168802	11.0385	11.1422	1620	1391
ENSG00000156453	11.6365	11.1416	923	1392
ENSG00000161249	11.1133	11.1403	1513	1393
ENSG00000147684	11.1849	11.14	1394	1394
ENSG00000138777	11.131	11.1384	1491	1395
ENSG00000116688	11.276	11.1373	1294	1396
ENSG00000065613	11.1611	11.1372	1437	1397
ENSG00000165264	11.3018	11.1371	1268	1398
ENSG00000154359	10.5782	11.1368	2382	1399
ENSG00000153201	11.6595	11.1367	897	1400
ENSG00000000419	10.7797	11.1364	2023	1401
ENSG00000164022	11.8899	11.136	739	1402
ENSG00000125991	11.1257	11.1351	1499	1403
ENSG00000117984	11.0648	11.1351	1578	1404
ENSG00000119812	10.6751	11.1342	2203	1405
ENSG00000164300	9.6285	11.1329	4464	1406
ENSG00000115365	11.7856	11.1327	814	1407
ENSG00000127837	11.0557	11.1317	1593	1408
ENSG00000084774	11.3629	11.131	1205	1409
ENSG00000147649	11.3105	11.13	1256	1410
ENSG00000171204	11.3752	11.1299	1188	1411
ENSG00000169727	10.9787	11.1281	1699	1412
ENSG00000160691	11.4042	11.1281	1163	1413
ENSG00000149554	10.9774	11.1279	1703	1414
ENSG00000178741	11.1724	11.1278	1421	1415
ENSG00000080986	11.6246	11.1272	935	1416
ENSG00000099795	11.1714	11.1271	1423	1417
ENSG00000148700	11.4579	11.126	1103	1418
ENSG00000111707	10.9154	11.1258	1793	1419
ENSG00000147874	11.1422	11.1248	1467	1420
ENSG00000165916	11.435	11.1233	1130	1421
ENSG00000109084	11.5068	11.122	1056	1422
ENSG00000100219	11.0567	11.1208	1590	1423
ENSG00000132300	11.5686	11.1195	996	1424
ENSG00000140983	10.5524	11.1173	2444	1425
ENSG00000119203	11.4059	11.1167	1159	1426
ENSG00000134900	10.5296	11.1146	2482	1427
ENSG00000136824	11.8343	11.1144	772	1428
ENSG00000107672	11.8254	11.1136	781	1429
ENSG00000005022	11.1374	11.1132	1483	1430
ENSG00000170275	10.2694	11.113	2988	1431
ENSG00000057935	10.9013	11.1112	1814	1432
ENSG00000105220	11.1496	11.1096	1456	1433
ENSG00000141552	11.0947	11.1074	1536	1434
ENSG00000119787	11.7314	11.1068	843	1435
ENSG00000117592	10.7763	11.1053	2028	1436
ENSG00000119139	10.967	11.105	1720	1437
ENSG00000131653	11.3091	11.1045	1259	1438
ENSG00000135049	9.86505	11.104	3918	1439
ENSG00000147416	10.8901	11.1035	1837	1440
ENSG00000100605	9.9312	11.1023	3766	1441
ENSG00000126214	11.2353	11.1017	1337	1442
ENSG00000116221	11.8627	11.1012	757	1443
ENSG00000091009	11.475	11.1005	1088	1444
ENSG00000145247	9.91781	11.1001	3799	1445
ENSG00000018510	11.3851	11.0994	1179	1446
ENSG00000067704	10.955	11.0978	1734	1447
ENSG00000176171	10.6994	11.0972	2162	1448
ENSG00000063046	11.25	11.0972	1324	1449
ENSG00000241553	11.1872	11.0972	1390	1450
ENSG00000161671	11.7265	11.0945	850	1451
ENSG00000072210	10.5648	11.0935	2415	1452
ENSG00000089048	11.3085	11.0932	1260	1453
ENSG00000163104	10.6512	11.093	2243	1454
ENSG00000128944	10.785	11.0929	2011	1455
ENSG00000248329	10.7092	11.0924	2140	1456
ENSG00000125445	10.611	11.0916	2316	1457
ENSG00000106244	10.6872	11.0909	2181	1458
ENSG00000057663	10.9877	11.0892	1687	1459
ENSG00000123144	11.0365	11.0891	1623	1460
ENSG00000187555	10.6893	11.089	2177	1461
ENSG00000123143	10.7638	11.0877	2052	1462
ENSG00000143569	11.2702	11.0876	1300	1463
ENSG00000113712	10.8511	11.0875	1899	1464
ENSG00000206503	10.3999	11.0862	2737	1465
ENSG00000176340	11.0369	11.0859	1622	1466
ENSG00000103353	10.8918	11.0858	1833	1467
ENSG00000101199	10.528	11.0856	2484	1468
ENSG00000175215	11.5022	11.0849	1060	1469
ENSG00000148843	11.0987	11.0843	1528	1470
ENSG00000170779	11.1599	11.0837	1439	1471
ENSG00000108312	11.2063	11.0828	1368	1472
ENSG00000147050	10.8946	11.0822	1826	1473
ENSG00000111726	11.5753	11.0822	983	1474
ENSG00000105669	11.4615	11.0809	1099	1475
ENSG00000100934	11.0783	11.0791	1557	1476
ENSG00000164649	10.6183	11.0789	2293	1477
ENSG00000111786	10.7379	11.0734	2093	1478
ENSG00000058272	10.9927	11.0727	1678	1479
ENSG00000139514	11.0462	11.0726	1606	1480
ENSG00000132155	10.8878	11.0726	1845	1481
ENSG00000198231	10.9351	11.0726	1764	1482
ENSG00000100554	11.7093	11.0713	863	1483
ENSG00000105676	10.6633	11.071	2222	1484
ENSG00000102096	11.1786	11.0709	1408	1485
ENSG00000196072	11.2646	11.0691	1308	1486
ENSG00000078668	11.3598	11.0684	1208	1487
ENSG00000167674	10.9768	11.0676	1706	1488
ENSG00000113719	10.7815	11.0657	2020	1489
ENSG00000198492	10.9101	11.0656	1800	1490
ENSG00000105202	11.1973	11.0654	1376	1491
ENSG00000071655	11.183	11.0644	1400	1492
ENSG00000160551	10.8164	11.0641	1959	1493
ENSG00000137807	10.8117	11.0635	1964	1494
ENSG00000204899	11.0176	11.0627	1649	1495
ENSG00000167815	10.6628	11.0614	2225	1496
ENSG00000120253	10.9093	11.0607	1802	1497
ENSG00000021776	11.01	11.0599	1660	1498
ENSG00000120756	10.8154	11.0595	1961	1499
ENSG00000071575	10.5733	11.0593	2394	1500
ENSG00000164347	11.2875	11.0593	1281	1501
ENSG00000213465	11.0135	11.0591	1656	1502
ENSG00000168758	11.1401	11.0584	1471	1503
ENSG00000113569	11.2802	11.0581	1290	1504
ENSG00000186480	11.6508	11.057	907	1505
ENSG00000099622	10.6582	11.0561	2232	1506
ENSG00000140905	13.1558	11.0559	225	1507
ENSG00000087087	10.9239	11.0552	1779	1508
ENSG00000185651	10.7999	11.0547	1984	1509
ENSG00000151718	10.4101	11.0535	2719	1510
ENSG00000163785	12.1862	11.0528	551	1511
ENSG00000108106	11.3479	11.0525	1221	1512
ENSG00000139726	11.0558	11.0509	1591	1513
ENSG00000172531	11.6022	11.0505	957	1514
ENSG00000142546	10.8845	11.0502	1849	1515
ENSG00000113048	11.432	11.0499	1134	1516
ENSG00000124006	11.418	11.0484	1144	1517
ENSG00000170017	9.52486	11.0475	4739	1518
ENSG00000136709	10.9412	11.0471	1753	1519
ENSG00000166295	10.7325	11.0454	2102	1520
ENSG00000167315	11.3716	11.0424	1190	1521
ENSG00000104131	11.1315	11.0422	1489	1522
ENSG00000156026	10.6784	11.042	2197	1523
ENSG00000147419	11.4113	11.0401	1155	1524
ENSG00000117543	11.1515	11.04	1451	1525
ENSG00000123989	11.0551	11.0398	1595	1526
ENSG00000187742	10.5077	11.0398	2525	1527
ENSG00000165671	11.0872	11.0387	1544	1528
ENSG00000198862	10.9995	11.038	1672	1529
ENSG00000112701	11.149	11.0371	1458	1530
ENSG00000153922	11.455	11.0365	1107	1531
ENSG00000093000	11.112	11.0351	1516	1532
ENSG00000103275	10.899	11.0343	1817	1533
ENSG00000067248	11.2367	11.034	1335	1534
ENSG00000061794	10.5766	11.0339	2383	1535
ENSG00000133119	11.3502	11.0334	1217	1536
ENSG00000173145	10.048	11.0314	3486	1537
ENSG00000168005	11.9963	11.0313	667	1538
ENSG00000167470	10.7146	11.031	2131	1539
ENSG00000107816	11.2504	11.0306	1323	1540
ENSG00000142731	11.1167	11.0306	1508	1541
ENSG00000164258	11.8149	11.03	787	1542
ENSG00000146918	10.5094	11.0287	2519	1543
ENSG00000074201	11.059	11.0283	1586	1544
ENSG00000141446	11.2158	11.0282	1358	1545
ENSG00000169217	10.8058	11.0281	1976	1546
ENSG00000171604	11.4501	11.0276	1115	1547
ENSG00000187678	11.0858	11.0258	1547	1548
ENSG00000005175	11.0166	11.0251	1650	1549
ENSG00000157020	10.7545	11.0248	2064	1550
ENSG00000126267	10.9332	11.0247	1766	1551
ENSG00000196235	10.8615	11.0244	1889	1552
ENSG00000146463	11.0693	11.0237	1570	1553
ENSG00000136261	11.085	11.0235	1550	1554
ENSG00000166582	11.9859	11.0228	677	1555
ENSG00000198843	11.3564	11.0227	1211	1556
ENSG00000254726	10.9594	11.0223	1730	1557
ENSG00000138772	9.77931	11.0214	4109	1558
ENSG00000161956	11.037	11.0198	1621	1559
ENSG00000182087	11.0938	11.0197	1539	1560
ENSG00000137509	11.4876	11.0195	1074	1561
ENSG00000178982	11.1686	11.0187	1428	1562
ENSG00000066117	10.988	11.0169	1685	1563
ENSG00000011566	10.7237	11.0168	2118	1564
ENSG00000054523	10.8043	11.0167	1977	1565
ENSG00000197961	10.9799	11.0166	1697	1566
ENSG00000127540	10.9294	11.0165	1770	1567
ENSG00000155097	10.2413	11.0157	3055	1568
ENSG00000115806	11.3036	11.0157	1266	1569
ENSG00000160049	9.76004	11.0145	4150	1570
ENSG00000136891	10.9655	11.0138	1721	1571
ENSG00000159202	11.1765	11.0135	1414	1572
ENSG00000174953	10.8884	11.0122	1841	1573
ENSG00000166426	8.65271	11.0116	6823	1574
ENSG00000100591	10.6307	11.0101	2273	1575
ENSG00000111615	11.2902	11.01	1277	1576
ENSG00000131711	10.8078	11.0066	1970	1577
ENSG00000052344	10.3967	11.006	2745	1578
ENSG00000067057	10.6618	11.0058	2227	1579
ENSG00000110619	10.7056	11.005	2148	1580
ENSG00000141380	11.0596	11.005	1584	1581
ENSG00000004455	11.2151	11.0049	1360	1582
ENSG00000162521	11.5706	11.0037	992	1583
ENSG00000094975	11.3846	11.0035	1181	1584
ENSG00000112739	11.0632	11.0032	1579	1585
ENSG00000074181	11.0541	11.0028	1598	1586
ENSG00000170558	11.333	11.0021	1235	1587
ENSG00000121766	11.3276	11.0018	1241	1588
ENSG00000099956	11.0356	11.0017	1625	1589
ENSG00000196730	11.2774	11.0015	1292	1590
ENSG00000006744	9.75685	11.0015	4162	1591
ENSG00000073712	11.1838	10.9997	1396	1592
ENSG00000134375	11.0966	10.9989	1534	1593
ENSG00000064102	11.0986	10.9984	1529	1594
ENSG00000146247	11.1999	10.9976	1374	1595
ENSG00000135052	9.7081	10.9974	4279	1596
ENSG00000060688	10.783	10.9966	2018	1597
ENSG00000104442	11.1318	10.9963	1487	1598
ENSG00000119669	6.96972	10.9961	10040	1599
ENSG00000177479	10.9636	10.995	1724	1600
ENSG00000166900	10.3456	10.9949	2833	1601
ENSG00000143811	11.8334	10.9945	773	1602
ENSG00000165819	10.8199	10.9934	1953	1603
ENSG00000143771	10.7224	10.9934	2123	1604
ENSG00000108395	11.1924	10.9927	1381	1605
ENSG00000143228	11.6365	10.992	924	1606
ENSG00000145911	11.1452	10.9919	1466	1607
ENSG00000036054	10.5358	10.9909	2472	1608
ENSG00000128641	11.3383	10.9892	1227	1609
ENSG00000162704	10.5888	10.9892	2357	1610
ENSG00000010244	10.8319	10.9875	1932	1611
ENSG00000007202	11.1027	10.9867	1524	1612
ENSG00000114744	10.7757	10.9862	2029	1613
ENSG00000186591	10.5899	10.9853	2354	1614
ENSG00000136485	10.6275	10.9837	2280	1615
ENSG00000154845	11.1851	10.9834	1393	1616
ENSG00000099804	10.975	10.9833	1709	1617
ENSG00000153048	10.8853	10.9833	1847	1618
ENSG00000101003	11.1413	10.9823	1470	1619
ENSG00000171681	11.0691	10.9818	1571	1620
ENSG00000146425	11.1914	10.9817	1382	1621
ENSG00000124789	11.0974	10.9807	1533	1622
ENSG00000124571	10.9885	10.9801	1683	1623
ENSG00000091490	9.93336	10.979	3764	1624
ENSG00000143183	11.0928	10.9789	1540	1625
ENSG00000104723	10.9221	10.9787	1783	1626
ENSG00000166847	10.7507	10.9787	2070	1627
ENSG00000077152	10.4129	10.9786	2716	1628
ENSG00000036549	11.061	10.9778	1580	1629
ENSG00000076043	10.6884	10.9776	2178	1630
ENSG00000113460	11.1296	10.9773	1493	1631
ENSG00000096696	10.2297	10.9768	3082	1632
ENSG00000134186	11.0204	10.9768	1644	1633
ENSG00000101365	11.3704	10.9762	1194	1634
ENSG00000131778	9.8281	10.9758	4017	1635
ENSG00000126012	10.8379	10.9755	1924	1636
ENSG00000144580	11.4158	10.975	1147	1637
ENSG00000049449	10.8908	10.9747	1836	1638
ENSG00000189184	11.2062	10.9745	1369	1639
ENSG00000213585	11.1117	10.9742	1517	1640
ENSG00000132182	10.2478	10.9736	3037	1641
ENSG00000101115	10.6781	10.9732	2198	1642
ENSG00000163320	10.993	10.9731	1677	1643
ENSG00000005007	11.0735	10.9724	1563	1644
ENSG00000253719	10.7797	10.9721	2022	1645
ENSG00000107438	8.56066	10.9718	7051	1646
ENSG00000129255	11.0227	10.9716	1641	1647
ENSG00000198157	10.8799	10.9695	1861	1648
ENSG00000184787	10.7856	10.9694	2009	1649
ENSG00000106591	10.9041	10.9692	1811	1650
ENSG00000112658	11.4014	10.9691	1166	1651
ENSG00000174780	10.7959	10.9687	1988	1652
ENSG00000163655	11.1044	10.9681	1521	1653
ENSG00000197747	10.3875	10.9678	2764	1654
ENSG00000196576	11.2261	10.9676	1343	1655
ENSG00000095564	11.2487	10.9675	1326	1656
ENSG00000198793	10.6704	10.9674	2209	1657
ENSG00000106443	11.147	10.9671	1462	1658
ENSG00000136143	10.9573	10.9671	1731	1659
ENSG00000159199	11.2392	10.9667	1333	1660
ENSG00000073921	11.0461	10.9657	1607	1661
ENSG00000144749	10.7097	10.964	2138	1662
ENSG00000152061	10.3626	10.9624	2796	1663
ENSG00000070610	10.9208	10.9617	1786	1664
ENSG00000129625	10.9009	10.9615	1815	1665
ENSG00000114126	11.3059	10.9614	1263	1666
ENSG00000101191	11.2583	10.9602	1317	1667
ENSG00000167670	11.4488	10.9597	1119	1668
ENSG00000136003	10.115	10.9593	3327	1669
ENSG00000119707	10.9775	10.958	1702	1670
ENSG00000138674	10.754	10.9568	2065	1671
ENSG00000025800	11.1873	10.9539	1389	1672
ENSG00000198730	10.6816	10.9534	2192	1673
ENSG00000165527	10.8623	10.9534	1887	1674
ENSG00000107404	10.9738	10.9531	1710	1675
ENSG00000001497	10.6366	10.9526	2266	1676
ENSG00000167770	11.222	10.9517	1349	1677
ENSG00000132153	10.9128	10.9515	1796	1678
ENSG00000164045	11.0227	10.9511	1642	1679
ENSG00000117697	11.4029	10.9503	1165	1680
ENSG00000065911	10.7849	10.9503	2012	1681
ENSG00000198700	10.6184	10.9493	2292	1682
ENSG00000114062	10.8481	10.9488	1908	1683
ENSG00000040275	11.7126	10.9487	860	1684
ENSG00000184220	10.8712	10.9486	1873	1685
ENSG00000172586	10.9358	10.9471	1762	1686
ENSG00000100422	11.0859	10.947	1546	1687
ENSG00000117399	11.2519	10.9459	1322	1688
ENSG00000148296	10.6883	10.9453	2179	1689
ENSG00000181924	10.3862	10.9434	2765	1690
ENSG00000144746	10.7522	10.9418	2068	1691
ENSG00000177697	10.8462	10.9404	1914	1692
ENSG00000100227	10.7647	10.9402	2051	1693
ENSG00000164024	10.5762	10.939	2385	1694
ENSG00000158290	11.3042	10.9383	1265	1695
ENSG00000204574	10.8912	10.9378	1835	1696
ENSG00000173744	11.1771	10.9363	1413	1697
ENSG00000065268	11.0436	10.9358	1612	1698
ENSG00000153044	10.9947	10.9355	1676	1699
ENSG00000257151	11.0452	10.935	1610	1700
ENSG00000136240	11.3347	10.9348	1232	1701
ENSG00000197119	10.4361	10.9339	2664	1702
ENSG00000069998	10.55	10.9333	2450	1703
ENSG00000144730	10.3176	10.9325	2891	1704
ENSG00000144674	10.2852	10.9323	2960	1705
ENSG00000137944	11.7602	10.9322	825	1706
ENSG00000169855	10.5508	10.932	2447	1707
ENSG00000033178	10.8777	10.9318	1863	1708
ENSG00000137776	10.6145	10.9317	2302	1709
ENSG00000157456	11.001	10.9317	1669	1710
ENSG00000111843	11.1255	10.9314	1500	1711
ENSG00000029725	10.9697	10.9312	1718	1712
ENSG00000146083	10.9699	10.9312	1717	1713
ENSG00000198522	11.5749	10.9311	984	1714
ENSG00000122034	11.4835	10.93	1078	1715
ENSG00000048028	10.5598	10.9295	2426	1716
ENSG00000118873	10.2649	10.9288	3002	1717
ENSG00000013375	11.6852	10.928	872	1718
ENSG00000156802	11.1295	10.9279	1494	1719
ENSG00000143543	11.0668	10.9261	1574	1720
ENSG00000140553	10.9847	10.9258	1693	1721
ENSG00000122507	9.83457	10.9247	4001	1722
ENSG00000138443	11.0577	10.9239	1588	1723
ENSG00000114125	10.9881	10.9235	1684	1724
ENSG00000108582	11.0977	10.9228	1532	1725
ENSG00000256269	10.7924	10.9217	1996	1726
ENSG00000116171	10.8177	10.9215	1956	1727
ENSG00000108651	10.6452	10.9211	2250	1728
ENSG00000079819	11.0329	10.9211	1629	1729
ENSG00000115457	11.2154	10.9209	1359	1730
ENSG00000158042	11.7103	10.9201	862	1731
ENSG00000185728	11.157	10.9188	1442	1732
ENSG00000120063	11.1778	10.9188	1411	1733
ENSG00000124839	7.45049	10.9183	9204	1734
ENSG00000182446	10.8645	10.9174	1884	1735
ENSG00000133703	10.7878	10.9159	2004	1736
ENSG00000269893	13.9788	10.915	106	1737
ENSG00000143198	11.3842	10.9135	1183	1738
ENSG00000118564	11.0658	10.9119	1577	1739
ENSG00000162430	11.043	10.9113	1614	1740
ENSG00000172725	11.1901	10.9108	1383	1741
ENSG00000120699	11.1184	10.9105	1506	1742
ENSG00000102753	10.9694	10.9095	1719	1743
ENSG00000170340	10.5383	10.9094	2469	1744
ENSG00000140262	12.0734	10.9078	603	1745
ENSG00000144354	11.1555	10.9072	1443	1746
ENSG00000137693	10.8845	10.9068	1850	1747
ENSG00000150316	11.6418	10.9065	919	1748
ENSG00000100890	10.522	10.9058	2495	1749
ENSG00000105699	11.019	10.905	1648	1750
ENSG00000168066	10.876	10.9048	1868	1751
ENSG00000113658	10.7378	10.9047	2094	1752
ENSG00000101474	10.973	10.9039	1712	1753
ENSG00000113845	10.1213	10.8998	3313	1754
ENSG00000180879	10.1644	10.8975	3209	1755
ENSG00000072778	10.4063	10.8972	2726	1756
ENSG00000169860	8.41132	10.8969	7405	1757
ENSG00000188342	10.9051	10.8958	1810	1758
ENSG00000101193	10.4655	10.8946	2601	1759
ENSG00000145907	10.6647	10.893	2218	1760
ENSG00000102978	10.5639	10.892	2419	1761
ENSG00000108559	11.3138	10.8917	1251	1762
ENSG00000100994	10.7797	10.891	2024	1763
ENSG00000130764	10.4578	10.8899	2623	1764
ENSG00000104112	8.68569	10.8889	6733	1765
ENSG00000105993	9.68462	10.8883	4330	1766
ENSG00000213096	10.5007	10.8876	2537	1767
ENSG00000114023	10.7316	10.8873	2106	1768
ENSG00000066027	11.142	10.8872	1468	1769
ENSG00000151292	11.2238	10.887	1347	1770
ENSG00000117118	11.0289	10.8856	1632	1771
ENSG00000108039	10.9401	10.8854	1755	1772
ENSG00000163541	11.3103	10.8853	1257	1773
ENSG00000176407	11.0015	10.884	1668	1774
ENSG00000177853	11.3311	10.883	1236	1775
ENSG00000143545	10.6238	10.8817	2284	1776
ENSG00000138430	10.8507	10.8816	1900	1777
ENSG00000121022	10.9783	10.8807	1701	1778
ENSG00000164054	10.4366	10.8807	2662	1779
ENSG00000101773	10.2334	10.8794	3074	1780
ENSG00000156642	10.6837	10.8793	2186	1781
ENSG00000105404	10.7918	10.8782	1998	1782
ENSG00000104067	10.8884	10.8778	1840	1783
ENSG00000066654	10.9506	10.8777	1739	1784
ENSG00000164151	10.7719	10.8775	2038	1785
ENSG00000100603	10.7743	10.8768	2031	1786
ENSG00000148154	10.8012	10.875	1982	1787
ENSG00000198589	10.9457	10.8743	1745	1788
ENSG00000083857	11.1308	10.8741	1492	1789
ENSG00000119616	10.7143	10.8733	2132	1790
ENSG00000091136	10.003	10.8732	3585	1791
ENSG00000140307	10.3098	10.8728	2912	1792
ENSG00000022840	11.1035	10.8723	1523	1793
ENSG00000060237	11.1463	10.8723	1465	1794
ENSG00000179387	10.5707	10.8719	2402	1795
ENSG00000160688	11.4131	10.8718	1153	1796
ENSG00000006125	10.4133	10.8717	2712	1797
ENSG00000118523	11.8687	10.8714	754	1798
ENSG00000111602	11.1887	10.8714	1387	1799
ENSG00000082458	10.6102	10.8706	2318	1800
ENSG00000085719	10.6631	10.8706	2224	1801
ENSG00000111845	10.5051	10.87	2530	1802
ENSG00000124181	10.8404	10.8698	1918	1803
ENSG00000062485	11.0865	10.8694	1545	1804
ENSG00000119285	10.6833	10.8687	2188	1805
ENSG00000138663	11.214	10.8685	1363	1806
ENSG00000104969	10.4595	10.8684	2617	1807
ENSG00000135341	10.7861	10.8674	2008	1808
ENSG00000075151	10.8168	10.8666	1958	1809
ENSG00000196628	10.7654	10.8663	2050	1810
ENSG00000087274	10.5105	10.8657	2517	1811
ENSG00000100216	10.3204	10.8655	2882	1812
ENSG00000097021	10.4232	10.8645	2693	1813
ENSG00000117411	11.2618	10.8639	1311	1814
ENSG00000196821	10.8349	10.8632	1928	1815
ENSG00000168259	10.9918	10.8622	1680	1816
ENSG00000105677	11.2661	10.8615	1305	1817
ENSG00000092445	10.7889	10.8613	2001	1818
ENSG00000139218	10.8478	10.8612	1910	1819
ENSG00000011295	10.3046	10.8609	2918	1820
ENSG00000264364	10.8343	10.86	1929	1821
ENSG00000105819	10.7402	10.8589	2088	1822
ENSG00000101447	10.6495	10.8581	2244	1823
ENSG00000168827	10.6087	10.8574	2323	1824
ENSG00000154813	10.5266	10.8573	2488	1825
ENSG00000164692	9.62341	10.8569	4481	1826
ENSG00000136110	10.5621	10.8569	2422	1827
ENSG00000049860	10.8815	10.856	1857	1828
ENSG00000105849	11.123	10.8558	1503	1829
ENSG00000176887	10.2199	10.8551	3105	1830
ENSG00000214753	10.7002	10.8551	2160	1831
ENSG00000115825	10.5093	10.8548	2521	1832
ENSG00000100979	11.1533	10.8542	1445	1833
ENSG00000101132	11.0221	10.8538	1643	1834
ENSG00000162961	11.1959	10.8522	1377	1835
ENSG00000166747	10.7229	10.8512	2120	1836
ENSG00000197579	10.644	10.8506	2255	1837
ENSG00000168090	10.8541	10.8505	1894	1838
ENSG00000189060	10.6361	10.8505	2268	1839
ENSG00000142871	11.9393	10.8504	713	1840
ENSG00000130204	11.194	10.8501	1379	1841
ENSG00000135932	11.1311	10.8498	1490	1842
ENSG00000105088	11.4296	10.8484	1135	1843
ENSG00000132716	10.7479	10.8483	2073	1844
ENSG00000060749	10.5636	10.8465	2420	1845
ENSG00000105486	11.1654	10.8459	1430	1846
ENSG00000137500	10.7532	10.8455	2067	1847
ENSG00000187778	10.7413	10.8442	2084	1848
ENSG00000101596	10.6387	10.8434	2261	1849
ENSG00000125912	10.7298	10.8431	2108	1850
ENSG00000167193	10.7735	10.8431	2033	1851
ENSG00000180992	11.1104	10.8415	1518	1852
ENSG00000113312	10.5044	10.8407	2533	1853
ENSG00000115884	10.8666	10.84	1880	1854
ENSG00000244754	11.4576	10.839	1104	1855
ENSG00000142798	11.3639	10.8385	1201	1856
ENSG00000239264	11.0002	10.8384	1671	1857
ENSG00000065882	10.5862	10.8378	2365	1858
ENSG00000101166	10.7229	10.8376	2121	1859
ENSG00000128654	11.0198	10.836	1645	1860
ENSG00000138448	10.476	10.8355	2580	1861
ENSG00000181929	9.88266	10.8355	3884	1862
ENSG00000196465	10.7945	10.835	1991	1863
ENSG00000101680	10.332	10.8349	2856	1864
ENSG00000147202	8.63844	10.8344	6861	1865
ENSG00000120686	9.80602	10.8337	4063	1866
ENSG00000155366	10.8118	10.8332	1963	1867
ENSG00000160208	10.3406	10.8329	2841	1868
ENSG00000060138	10.3201	10.8325	2883	1869
ENSG00000109685	10.9619	10.8324	1727	1870
ENSG00000123091	11.2676	10.8321	1302	1871
ENSG00000085415	10.884	10.8311	1851	1872
ENSG00000105821	11.1336	10.8304	1485	1873
ENSG00000141076	10.8918	10.8298	1834	1874
ENSG00000133935	11.3167	10.8295	1247	1875
ENSG00000069248	11.6882	10.8294	871	1876
ENSG00000165304	10.9736	10.8292	1711	1877
ENSG00000148688	10.7391	10.8289	2090	1878
ENSG00000020426	10.8001	10.8289	1983	1879
ENSG00000159592	10.5915	10.8289	2350	1880
ENSG00000114450	9.67299	10.8287	4364	1881
ENSG00000115364	10.8553	10.8282	1893	1882
ENSG00000155100	10.5661	10.8263	2411	1883
ENSG00000043355	11.0092	10.8263	1661	1884
ENSG00000102996	11.0895	10.8262	1542	1885
ENSG00000146457	11.173	10.8262	1420	1886
ENSG00000110871	10.9842	10.8255	1694	1887
ENSG00000104177	10.9478	10.8251	1744	1888
ENSG00000126768	11.1831	10.8247	1398	1889
ENSG00000057019	10.7727	10.8241	2034	1890
ENSG00000198218	10.7317	10.823	2105	1891
ENSG00000177707	10.793	10.8225	1993	1892
ENSG00000168883	10.6136	10.8209	2309	1893
ENSG00000122884	10.845	10.8209	1915	1894
ENSG00000086712	10.5641	10.8201	2418	1895
ENSG00000100280	10.6137	10.8175	2308	1896
ENSG00000168374	10.8402	10.8154	1920	1897
ENSG00000104980	10.9535	10.8144	1737	1898
ENSG00000126749	10.2559	10.8123	3020	1899
ENSG00000104320	11.011	10.812	1658	1900
ENSG00000128052	11.4742	10.8106	1089	1901
ENSG00000017797	10.6037	10.8104	2332	1902
ENSG00000140105	10.7483	10.81	2072	1903
ENSG00000100897	10.729	10.8094	2110	1904
ENSG00000106070	9.97659	10.8088	3649	1905
ENSG00000090905	10.4899	10.8082	2559	1906
ENSG00000153046	10.5468	10.8077	2456	1907
ENSG00000136731	10.4029	10.807	2731	1908
ENSG00000184076	10.8155	10.807	1960	1909
ENSG00000196961	11.0813	10.8068	1552	1910
ENSG00000135972	10.4903	10.8067	2556	1911
ENSG00000138138	11.1703	10.8066	1425	1912
ENSG00000146670	11.1021	10.8039	1525	1913
ENSG00000180817	10.8619	10.8027	1888	1914
ENSG00000068796	11.2595	10.8026	1314	1915
ENSG00000266412	10.7347	10.8026	2099	1916
ENSG00000167775	10.8487	10.802	1907	1917
ENSG00000203760	11.367	10.8017	1196	1918
ENSG00000112984	11.1262	10.8012	1498	1919
ENSG00000187840	10.7715	10.799	2039	1920
ENSG00000064419	10.9243	10.7982	1777	1921
ENSG00000130177	10.6183	10.7979	2294	1922
ENSG00000101335	11.3118	10.7978	1254	1923
ENSG00000165512	9.36712	10.7972	5106	1924
ENSG00000167700	10.6977	10.7953	2165	1925
ENSG00000150768	10.9429	10.7952	1749	1926
ENSG00000116774	11.1533	10.7951	1446	1927
ENSG00000112378	10.6013	10.7944	2333	1928
ENSG00000100226	11.1505	10.7943	1454	1929
ENSG00000241186	9.59038	10.794	4570	1930
ENSG00000100105	10.9303	10.7937	1769	1931
ENSG00000182979	11.0161	10.7935	1652	1932
ENSG00000198521	9.19456	10.7928	5514	1933
ENSG00000186193	10.1469	10.7926	3255	1934
ENSG00000198642	10.9126	10.7923	1797	1935
ENSG00000168672	10.4004	10.7918	2735	1936
ENSG00000161011	11.1472	10.7907	1461	1937
ENSG00000138382	10.3715	10.7894	2787	1938
ENSG00000137563	9.56537	10.7869	4627	1939
ENSG00000143013	10.5897	10.7864	2355	1940
ENSG00000171603	10.926	10.7854	1774	1941
ENSG00000131171	11.3163	10.7852	1248	1942
ENSG00000085760	10.3606	10.7849	2801	1943
ENSG00000186432	10.8203	10.7847	1951	1944
ENSG00000166483	10.3889	10.7829	2760	1945
ENSG00000156052	10.7499	10.7824	2071	1946
ENSG00000089220	10.948	10.7822	1743	1947
ENSG00000138829	10.0249	10.7808	3538	1948
ENSG00000101290	10.5593	10.7795	2428	1949
ENSG00000134709	10.6283	10.7793	2278	1950
ENSG00000135521	10.6639	10.7792	2219	1951
ENSG00000166266	10.8379	10.779	1923	1952
ENSG00000118971	10.8927	10.7786	1831	1953
ENSG00000133872	10.7518	10.7786	2069	1954
ENSG00000160957	10.3255	10.7785	2868	1955
ENSG00000273611	10.2904	10.7778	2948	1956
ENSG00000113384	10.9544	10.7778	1736	1957
ENSG00000165832	11.5891	10.7777	966	1958
ENSG00000112245	10.8463	10.7777	1913	1959
ENSG00000165487	11.0778	10.7774	1559	1960
ENSG00000183431	11.2036	10.7773	1370	1961
ENSG00000131876	10.5458	10.777	2458	1962
ENSG00000137193	11.1178	10.777	1507	1963
ENSG00000197226	11.207	10.7767	1366	1964
ENSG00000136490	10.8864	10.7762	1846	1965
ENSG00000173801	10.0748	10.7753	3414	1966
ENSG00000108523	11.2208	10.7751	1352	1967
ENSG00000105355	10.8096	10.7743	1966	1968
ENSG00000105393	10.4383	10.774	2660	1969
ENSG00000143742	11.4811	10.7736	1081	1970
ENSG00000184602	10.2032	10.7731	3140	1971
ENSG00000100380	11.2666	10.7728	1304	1972
ENSG00000102710	10.6328	10.7721	2272	1973
ENSG00000086065	10.8784	10.7716	1862	1974
ENSG00000139146	10.6201	10.7715	2290	1975
ENSG00000030582	10.3491	10.7715	2823	1976
ENSG00000196290	9.94141	10.7712	3737	1977
ENSG00000182628	11.0704	10.7709	1568	1978
ENSG00000141456	10.8974	10.7705	1819	1979
ENSG00000024526	11.4523	10.7705	1110	1980
ENSG00000154642	11.1413	10.7703	1469	1981
ENSG00000162738	10.4491	10.7701	2638	1982
ENSG00000178127	10.7271	10.7697	2116	1983
ENSG00000156171	11.1396	10.7694	1476	1984
ENSG00000128849	10.4231	10.7691	2694	1985
ENSG00000087191	10.7971	10.7677	1987	1986
ENSG00000197879	10.8296	10.7666	1935	1987
ENSG00000197081	10.5582	10.7662	2430	1988
ENSG00000134882	10.8229	10.7661	1947	1989
ENSG00000175390	10.703	10.7657	2153	1990
ENSG00000137713	11.6182	10.7654	943	1991
ENSG00000166855	10.6381	10.7652	2263	1992
ENSG00000164323	8.65219	10.7635	6824	1993
ENSG00000122257	11.1464	10.7627	1464	1994
ENSG00000181885	10.4289	10.762	2684	1995
ENSG00000072401	10.9145	10.7587	1794	1996
ENSG00000108588	10.3157	10.758	2897	1997
ENSG00000117318	11.5781	10.7576	979	1998
[truncated: 15,215 more rows]
