# Supplementary material for: The pluripotent stem cell-specific transcript ESRG is dispensable for human pluripotency
Source: PLoS Genet. 2021 May 25;17(5):e1009587. doi: 10.1371/journal.pgen.1009587 (PMC8184003; doi:10.1371/journal.pgen.1009587)
Supplement: S4 Table — (XLSX) [file pgen.1009587.s010.xlsx]

## Sheet: Table S4
S4 Table: The number of polymorphisms and substitutions in the human ESRG
Region	Substitutions	Polymorphisms	Total_sites
LTR1	5	29	346
LTR1_exon1	4	14	105
HERVH-int_exon1	23	200	2028
HERVH-int_intron1	36	219	2679
LTR2_intron1	4	22	359
LTR2_exon2	1	6	82
exon2	0	2	23
intron2	8	55	720
exon3	2	9	182
intron3	8	55	751
exon4	3	48	684
