# Supplementary material for: The pluripotent stem cell-specific transcript ESRG is dispensable for human pluripotency
Source: PLoS Genet. 2021 May 25;17(5):e1009587. doi: 10.1371/journal.pgen.1009587 (PMC8184003; doi:10.1371/journal.pgen.1009587)
Supplement: S5 Table — (XLSX) [file pgen.1009587.s011.xlsx]

## Sheet: Sheet1
S5 Table: Oligo DNA and shRNA sequences used in this study
Name	Sequence (5' to 3')
ESRG-U-S	ACAATTACATGTCAATGCTGCGAG
ESRG-U-AS	GTGGAATGTCATCAGTTAAGGTGG
ESRG-L-S	CACTGCAAAGATCACATTCATCGC
ESRG-L-AS	GGCTGGAGCTTAGAATGGTTCAG
ESRG-BamH1-S	AGTTAATTAAGGATCCGCTGACTCTCTTTTCGGACTCAGC
ESRG-Not1-AS	ACTGTGCTGGCGGCCGCACTCATCAAACCATTTGAATTTAATTGC
HERVH-LTR7-F	TTGCTCACACAAAGCCTGTT
HERVH-int-R	GGGATTGATCTCCCAAGG
BRA-F	TGCTTCCCTGAGACCCAGTT
BRA-R	GATCACTTCTTTCCTTTGCATCAAG
NES-F	TCCAGGAACGGAAAATCAAG
NES-R	GCCTCCTCATCCCCTACTTC
ACTB-F	CATGTACGTTGCTATCCAGGC
ACTB-R	CTCCTTAATGTCACGCACGAT
shHERVH-1 (Ohnuki et al., 2014)	CCTGTTTGGTGGTCTCTTCAC
shHERVH-2 (Liu et al., 2014)	GGTGGCTGGAGCTAAAGGCAT
shHERVH-3 (Wang et al., 2014)	GCAACTCGTCCCAAATCTTCC
shNC	GTTCTCCGAACGTGTCACGT
shESRG-2 (This study)	GGAAGAATGCAATTAAATA
shESRG-4 (Wang et al., 2014)	GGGTCCATCTTCAACCAAACT
shESRG-5 (Wang et al., 2014)	GCTTCGCACCATTGAATAAAC
