# Supplementary material for: The pluripotent stem cell-specific transcript ESRG is dispensable for human pluripotency
Source: PLoS Genet. 2021 May 25;17(5):e1009587. doi: 10.1371/journal.pgen.1009587 (PMC8184003; doi:10.1371/journal.pgen.1009587)
Supplement: S6 Table — (XLSX) [file pgen.1009587.s012.xlsx]

## Sheet: Sheet1
S6 Table: TaqMan Assays used in this study
Target	Assay ID
ESRG	Hs03666618_s1
LINC-ROR	Hs04332550_m1
LINC00458	Hs05005988_m1
LINC01108	Hs04402672_m1
HHLA1	Hs00903176_g1
ABHD12B	Hs00997975_g1
C4ORF51	Hs03037752_m1
SCGB3A2	Hs00369678_m1
NCR1	Hs00950813_m1
RPL39L	Hs01027925_m1
IL34	Hs01050928_g1
KLKB1	Hs00168478_m1
POU5F1	Hs04260367_gH
SOX2	Hs01053409_s1
NANOG	Hs02387400_g1
ZIC2	Hs00600845_m1
KLF4	Hs00358836_m1
KLF17	Hs00702999_m1
PAX6	Hs00240871_m1
NES	Hs04187831_g1
SOX1	Hs01057642_s1
GAPDH	Hs02786624_g1
CACNA1D	Hs00167753_m1
CHDH	Hs00294875_m1
IL17RB	Hs00218889_m1
ACTR8	Hs00224685_m1
SELK	Hs00431229_g1
CACNA2D3	Hs01045013_m1
LRTM1	Hs00221112_m1
WNT5A	Hs00998537_m1
ERC2	Hs04971047_m1
