# Supplementary material for: The pluripotent stem cell-specific transcript ESRG is dispensable for human pluripotency
Source: PLoS Genet. 2021 May 25;17(5):e1009587. doi: 10.1371/journal.pgen.1009587 (PMC8184003; doi:10.1371/journal.pgen.1009587)
Supplement: S1 Data — (XLSX) [file pgen.1009587.s013.xlsx]

## Sheet: mRNA_lncRNA exp (Fig. 2B)
Target	H9 ESC			585A1 iPSC			201B7 iPSC			Ave.	Stdev.
	Rep. 1	Rep. 2	Rep. 3	Rep. 1	Rep. 2	Rep. 3	Rep. 1	Rep. 2	Rep. 3
POU5F1	0.980601	1.02063	1.07539	0.507908	0.533708	0.562991	0.960476	0.977261	0.891882	0.834538	0.23033
SOX2	0.087324	0.089656	0.094969	0.196775	0.202679	0.207464	0.194347	0.219624	0.196103	0.165438	0.0566324
NANOG	0.253996	0.271437	0.303291	0.058215	0.060336	0.062981	0.255892	0.287733	0.278126	0.203556	0.108329
ESRG	0.03501	0.042128	0.040364	0.04697	0.050011	0.053804	0.418884	0.407934	0.413788	0.167655	0.184511
LINC-ROR	4.3e-05	6.7e-05	9.3e-05	2.2e-05	2.5e-05	8e-06	7.2e-05	0.000174	0.000242	8.28889e-05	7.77407e-05
LINC00458	0.000202	0.000164	0.000242	3.6e-05	0.000118	0.000106	0.000455	0.00055	0.000414	0.000254111	0.000177654
LINC01108	0.00018	0.000186	0.000193	2.1e-05	4.7e-05	2.3e-05	0.000954	0.001269	0.001433	0.000478444	0.000572408
HHLA1	0.000106	9.4e-05	9e-05	5e-05	5e-05	3.9e-05	0.000607	0.000667	0.000654	0.000261889	0.000286896
ABHD12B	0.000666	0.00079	0.000677	0.000176	0.000122	0.000161	0.001194	0.001534	0.001443	0.000751444	0.000545067
C4ORF51	0.000204	0.000186	0.000314	5e-06	2e-06	7e-06	0.000128	0.000289	0.000148	0.000142556	0.000119267
SCGB3A2	0.00183383	0.00170822	0.00147104	0.00162454	0.00125017	0.00111869	0.00519422	0.00567479	0.00538626	0.00280686	0.00197443
NCR1	4.8167e-05	4.6371e-05	6.1201e-05	1.6118e-06	1.7806e-06	1.6334e-06	0.00028202	0.00010878	0.00020413	8.39661e-05	9.86211e-05
RPL39L	0.0170031	0.018759	0.0155581	0.013184	0.0143779	0.012548	0.016779	0.0157193	0.0148015	0.0154144	0.001947
IL34	0.00121593	0.0013666	0.00121622	0.00024752	0.00024429	0.00028124	0.00750688	0.00715482	0.00645228	0.00285398	0.00317992
KLKB1	0.00207533	0.00267244	0.00204855	0.00689082	0.00821292	0.00687604	0.0234977	0.0235658	0.0220704	0.0108789	0.0094028

## Sheet: ESRG expression (Fig. 2C)
Target	Sample	Rep. 1	Rep. 2	Rep. 3	Ave.	Stdev.
ESRG	H9c1_WT	0.966279	0.924268	1.21486	1.03513	0.157055
	H9c21_WT	0.839367	0.892803	0.821671	0.85128	0.0370322
	H9c28_WT	1.12045	1.13128	1.1962	1.14931	0.0409685
	H9c13-10_KO	8.43e-06	9.41e-06	8.75e-06	8.86333e-06	4.99733e-07
	H9c13-18_KO	8.3e-06	9.46e-06	9.85e-06	9.20333e-06	8.06246e-07
	H9c13-23_KO	8.49e-05	0.000202	0.000108	0.000131633	6.20242e-05

## Sheet: Neighbors exp (Fig. 2F)
Target	Sample	Rep. 1	Rep. 2	Rep. 3	Ave.	Stdev.	p-value (t-test)
ACTR8	WT	1.05653	0.85422	0.925115	0.945289	0.102654	0.524565
	KO	0.913629	0.956767	0.810853	0.893749	0.0749607
CHDH	WT	1.07575	0.818546	0.946637	0.946979	0.128604	0.519893
	KO	0.956535	0.823145	0.878779	0.886153	0.0670003
ERC2	WT	1.1184	0.75958	0.875305	0.917762	0.18314	0.692863
	KO	1.09342	0.984305	0.840871	0.972866	0.126662
IL7RB	WT	1.14502	1.03231	1.13807	1.10513	0.0631604	0.346067
	KO	1.37081	1.18067	1.08013	1.21053	0.147625
SELK	WT	0.903661	0.724419	0.78778	0.805287	0.0908941	0.353418
	KO	1.06562	0.88588	0.781063	0.910855	0.143914
WNT5A	WT	1.85396	1.20041	1.06965	1.37467	0.420194	0.398335
	KO	3.22992	1.91777	1.03882	2.06217	1.10266

## Sheet: Colony assay (Fig. 2H)
Samples	AP (+) colony number
	100-cell plated	200-cell plated
H9c1_WT	29	65
H9c21_WT	35	56
H9c28_WT	26	47
H9c13-10_KO	32	60
H9c13-18_KO	34	59
H9c13-23_KO	46	50
100-cell plated
Genotype	Rep. 1	Rep. 2	Rep. 3	Ave.	Stdev.	p-value (t-test)
WT	29	35	26	30	4.58258	0.239018
KO	32	34	46	37.3333	7.57188
200-cell plated
Genotype	Rep. 1	Rep. 2	Rep. 3	Ave.	Stdev.	p-value (t-test)
WT	65	56	47	56	9	0.959498
KO	60	59	50	56.3333	5.50757

## Sheet: ESRG in PSC NPC (Fig. 3A)
Target	Sample	Rep. 1	Rep. 2	Rep. 3	Ave.	Stdev.	p-value (t-test)
ESRG	Primed PSC	1.18811	1.01545	1.00529	1.06962	0.102745
	Naïve PSC	0.370089	0.386231	0.466339	0.407553	0.0515463	0.00231196
	NPC	0.000478106	0.00127019	0.00209596	0.00128142	0.000808985	0.00306739
	HDF	0.000476838	0.0020569	0.000525407	0.00101971	0.000898554	0.00306554

## Sheet: Naive marker (Fig. 3C)
Sample	Target	Rep. 1	Rep. 2	Rep. 3	Ave.	Stdev.
Primed WT	POU5F1	1.00628	0.984316	0.961573	0.984055	0.0223526
	NANOG	0.989375	0.92134	1.03965	0.983454	0.0593758
	ZIC2	1.11485	1.02826	1.15147	1.0982	0.0632731
	KLF4	0.487397	0.260951	0.577886	0.442078	0.163255
	KLF17	1.09162	1.04898	1.04854	1.06304	0.0247462
Primed KO	POU5F1	1.60601	1.31092	1.32667	1.41453	0.166011
	NANOG	0.851124	0.663202	0.72076	0.745029	0.0962829
	ZIC2	1.89047	1.84825	1.50803	1.74892	0.20968
	KLF4	1.07097	0.687773	1.35203	1.03692	0.333432
	KLF17	1.31556	1.06819	2.64957	1.67777	0.85064
Naive WT	POU5F1	2.77608	3.18136	3.10304	3.02016	0.214977
	NANOG	9.52894	9.28213	9.46299	9.42469	0.127783
	ZIC2	0.026413	0.022469	0.022476	0.023786	0.00227505
	KLF4	385.506	362.186	381.559	376.417	12.4813
	KLF17	14881	9931.72	8679.73	11164.2	3279.2
Naive KO	POU5F1	3.43973	2.545	2.38605	2.79026	0.568046
	NANOG	8.1315	6.9644	7.64046	7.57879	0.585989
	ZIC2	0.019469	0.017896	0.016078	0.0178143	0.00169697
	KLF4	559.289	444.354	565.809	523.151	68.318
	KLF17	18990.8	14804	17487.8	17094.2	2120.95

## Sheet: Naive marker (Fig. 3F)
Sample	Target	Rep. 1	Rep. 2	Rep. 3	Ave.	Stdev.
Naive WT	POU5F1	1.42701	1.24323	3.13376	1.93467	1.0425
	NANOG	4.45655	3.87629	9.63601	5.98962	3.17117
	ZIC2	0.010006	0.007856	0.018282	0.012048	0.00550479
	KLF4	748.577	283.251	436.529	489.452	237.134
	KLF17	7277.37	7205.39	16318.2	10267	5240.61
Naive KO	POU5F1	1.91709	1.59509	3.48775	2.33331	1.01266
	NANOG	5.08348	4.44794	9.1495	6.22697	2.55085
	ZIC2	0.008191	0.009501	0.016397	0.011363	0.0044085
	KLF4	1078.44	470.212	758.564	769.074	304.252
	KLF17	10872.6	9815.9	20240.5	13643	5738.01
re-primed WT	POU5F1	0.86006	0.682261	0.699053	0.747125	0.0981646
	NANOG	0.979077	0.845931	0.850646	0.891885	0.0755476
	ZIC2	0.919826	0.845799	0.869242	0.878289	0.0378337
	KLF4	4.04625	1.3839	0.40033	1.94349	1.88628
	KLF17	0.939999	0.87235	2.33229	1.38155	0.824066
re-primed KO	POU5F1	1.07427	1.03964	1.02222	1.04538	0.0264946
	NANOG	0.859874	0.77751	0.738314	0.791899	0.0620443
	ZIC2	1.42234	1.48441	1.21754	1.37476	0.139654
	KLF4	3.0862	1.0796	0.902715	1.6895	1.2128
	KLF17	0.939644	0.909996	0.903505	0.917715	0.0192664

## Sheet: EB marker (Fig. 4C)
Sample	Target	Rep. 1	Rep. 2	Rep. 3	Ave.	Stdev.
WT EB d8	POU5F1	0.006141	0.004484	0.006148	0.005591	0.000958697
	NANOG	0.028262	0.028283	0.032751	0.0297653	0.00258568
	DCN	15.7269	14.1245	15.7538	15.2018	0.933006
	MSX1	339.269	394.992	433.659	389.306	47.4511
	MAP2	19.3368	22.625	14.7066	18.8895	3.97814
KO EB d8	POU5F1	0.005052	0.004649	0.005732	0.00514433	0.000547372
	NANOG	0.027658	0.026206	0.031086	0.0283167	0.00250579
	DCN	19.0354	16.8869	18.4698	18.1307	1.1137
	MSX1	485.139	405.123	345.414	411.892	70.1081
	MAP2	24.7031	26.4267	22.0982	24.4093	2.17917
WT EB d16	POU5F1	0.004423	0.004576	0.004862	0.00462033	0.000222833
	NANOG	0.041574	0.025866	0.040035	0.035825	0.00865901
	DCN	891.516	732.183	1000.42	874.705	134.905
	MSX1	1327	1126.93	1378.03	1277.32	132.717
	MAP2	55.472	45.2098	51.9258	50.8692	5.21205
KO EB d16	POU5F1	0.003616	0.003613	0.004481	0.00390333	0.000500276
	NANOG	0.044466	0.0404	0.048525	0.0444637	0.0040625
	DCN	474.13	420.377	568.519	487.675	74.994
	MSX1	766.286	895.364	704.002	788.551	97.6041
	MAP2	57.4695	54.6659	52.4967	54.8774	2.49313

## Sheet: NPC marker (Fig. 4F)
Sample	Target	Rep. 1	Rep. 2	Rep. 3	Ave.	Stdev.
PSC WT	POU5F1	0.976272	1.23044	1.09815	1.10162	0.12712
	NANOG	1.08583	1.06476	1.05515	1.06858	0.0156904
	PAX6	0.631723	0.898209	0.469061	0.666331	0.216657
	NES	0.797941	0.916367	0.969804	0.894704	0.0879556
	SOX1	1.08588	1.04836	1.17545	1.10323	0.0653001
PSC KO	POU5F1	1.57088	1.79665	1.81608	1.72787	0.136306
	NANOG	0.902294	0.858189	0.799365	0.853283	0.0516396
	PAX6	0.689718	0.40835	1.69442	0.930828	0.676086
	NES	2.54382	2.44354	3.62993	2.87243	0.657928
	SOX1	1.20826	1.10617	1.44641	1.25361	0.174596
NPC WT	POU5F1	0.00165	0.002166	0.001972	0.00192933	0.000260633
	NANOG	0.011415	0.01046	0.009207	0.0103607	0.00110735
	PAX6	1477.08	926.716	3343.12	1915.64	1266.49
	NES	166.144	138.138	148.018	150.766	14.2037
	SOX1	8.27527	6.18379	8.00494	7.488	1.13754
NPC KO	POU5F1	0.002192	0.003154	0.002542	0.00262933	0.00048691
	NANOG	0.03684	0.038132	0.036526	0.037166	0.000851185
	PAX6	3028.2	2746.2	7746.48	4506.96	2809.05
	NES	216.611	182.578	225.449	208.213	22.636
	SOX1	8.35946	7.42377	10.1498	8.64434	1.38516

## Sheet: Microarray (Fig. 5A)
Target	d0	d3	d7	d11	d15	d20	d24	d28	d35	d49	iPSC
ESRG	-6.53712	-0.378674	4.12019	5.0881	5.55401	7.6444	7.79737	7.69177	7.9851	7.57914	7.32106
POU5F1	-0.67669	-2.35415	1.37244	5.01739	5.35038	7.9415	7.9105	8.44028	8.69255	8.46614	8.36782
SOX2	-5.9215	-6.50771	-5.83288	-3.33716	-0.158794	4.87886	5.23238	5.3572	5.3767	5.27421	5.76419
NANOG	-4.87453	-1.16443	3.0238	4.65496	4.80493	5.27003	5.19604	5.16571	5.06691	4.84641	4.85248

[truncated: 7 more sheets: Reprogramming (Fig. 5B), Exp. in tissues (Fig. S1A), Exp. in cell lines (Fig. S1B), Copy number_Genotype (Fig. S2B), shESRG (Fig. S5A), shHERVH (Fig. S6A), shHERVH microarray (Fig. S6B)]
